# Supplementary material for: Leptospira Species Infection and Seropositivity in Domestic Livestock and Feral Swine in Puerto Rico
Source: Transbound Emerg Dis. 2026 May 27;2026:2538118. doi: 10.1155/tbed/2538118 (PMC13213916; doi:10.1155/tbed/2538118)
Supplement: Supplementary file 2 — Supporting Information 2 File S1. Leptospirosis testing results (MAT, PCR, FAT, and culture) for domestic animals sampled in Puerto Rico from September 2019 to September 2021. [file TBED-2026-2538118-s001.csv]

ProjectCode	CDCID	InitialSampleCollectionDate	Status	Species	AgeClass	StandardizedAgeClass	Age(number)	Age(Unit)	Sex	Breed	LeptoVxStatus	VaccinationDate	Lepto-Suspect?	ClinicalSigns	Municipality	Serum	WholeBlood	Kidney	KidneyCulture	Urine	UrineCultureA	UrineCultureB	FetalTissuesCollected	#ofSampleCollectionDays	Day1MAT	Day1AustralisSerovar	Day1AustralisSerovarYN	Day1AustralisSerogroupYN	Day1AutumnalisSerovar	Day1AutumnalisSerovarYN	Day1AutumnalisSerogroupYN	Day1BallumSerovar	Day1BallumSerovarYN	Day1BallumSerogroupYN	Day1BataviaeSerovar	Day1BataviaeSerovarYN	Day1BataviaeSerogroupYN	Day1CanicolaSerovar	Day1CanicolaSerovarYN	Day1CanicolaSerogroupYN	Day1GrippotyphosaSerovar	Day1GrippotyphosaSerovarYN	Day1GrippotyphosaSerogroupYN	Day1HardjoSerovar	Day1HardjoSerovarYN	Day1SejroeSerogroupYN	Day1CopenhageniSerovar	Day1CopenhageniSerovarYN	Day1IcterohaemorrhagiaeSerogroupYN
BCP	BCP-0001	1/13/2021	Alive (healthy)	Bovine	Adult	Adult	Unknown	NA	Female	Brahman Mix (beef)	No	NA	No	No	Yabucoa	Not Collected	Not Collected	Not Collected	Not Collected	Collected	Not Collected	Not Collected	Not collected	1	NA	NA	NA	NA	NA	NA	NA	NA	NA	NA	NA	NA	NA	NA	NA	NA	NA	NA	NA	NA	NA	NA	NA	NA	NA
BCP	BCP-0002	1/13/2021	Alive (healthy)	Bovine	Adult	Adult	Unknown	NA	Female	Brahman Mix (beef)	No	NA	No	No	Yabucoa	Not Collected	Not Collected	Not Collected	Not Collected	Collected	Not Collected	Not Collected	Not collected	1	NA	NA	NA	NA	NA	NA	NA	NA	NA	NA	NA	NA	NA	NA	NA	NA	NA	NA	NA	NA	NA	NA	NA	NA	NA
BCP	BCP-0003	2/3/2021	Alive (healthy)	Bovine	Adult	Adult	Unknown	NA	Female	Mix	No	NA	No	No	Yabucoa	Collected	Not Collected	Not Collected	Not Collected	Collected	Not Collected	Not Collected	Not collected	1	Positive	Negative	Negative	Positive	Negative	Negative	Negative	Negative	Negative	Negative	Negative	Negative	Negative	Negative	Negative	Negative	Negative	Negative	Negative	200	Positive	Positive	100	Positive	Positive
BCP	BCP-0004	2/3/2021	Alive (healthy)	Bovine	Adult	Adult	Unknown	NA	Female	Mix	No	NA	No	No	Yabucoa	Collected	Not Collected	Not Collected	Not Collected	Collected	Not Collected	Not Collected	Not collected	1	Positive	Negative	Negative	Negative	Negative	Negative	Negative	Negative	Negative	Negative	Negative	Negative	Negative	Negative	Negative	Negative	Negative	Negative	Negative	400	Positive	Positive	Negative	Negative	Negative
BCP	BCP-0005	2/3/2021	Alive (healthy)	Bovine	Adult	Adult	Unknown	NA	Female	Mix	No	NA	No	No	Yabucoa	Collected	Not Collected	Not Collected	Not Collected	Collected	Not Collected	Not Collected	Not collected	1	Positive	Negative	Negative	Positive	Negative	Negative	Negative	100	Positive	Positive	Negative	Negative	Negative	Negative	Negative	Negative	Negative	Negative	Negative	400	Positive	Positive	Negative	Negative	Negative
BCP	BCP-0006	2/3/2021	Alive (healthy)	Bovine	Adult	Adult	Unknown	NA	Female	Mix	No	NA	No	No	Yabucoa	Collected	Not Collected	Not Collected	Not Collected	Collected	Not Collected	Not Collected	Not collected	1	Positive	Negative	Negative	Positive	Negative	Negative	Negative	Negative	Negative	Negative	Negative	Negative	Negative	Negative	Negative	Negative	Negative	Negative	Negative	400	Positive	Positive	100	Positive	Positive
DCP	DCP-025	1/13/2021	Alive (healthy)	Bovine	Adult	Adult	1	Years	Female	Jersey	No	NA	No	No	Yabucoa	Not Collected	Not Collected	Not Collected	Not Collected	Collected	Not Collected	Not Collected	Not collected	1	NA	NA	NA	NA	NA	NA	NA	NA	NA	NA	NA	NA	NA	NA	NA	NA	NA	NA	NA	NA	NA	NA	NA	NA	NA
DCP	DCP-101	9/22/2021	Alive (healthy)	Bovine	Adult	Adult	1	Years	Female	Holstein	No	NA	No	No	Gurabo	Not Collected	Not Collected	Not Collected	Not Collected	Collected	Not Collected	Not Collected	Not collected	1	NA	NA	NA	NA	NA	NA	NA	NA	NA	NA	NA	NA	NA	NA	NA	NA	NA	NA	NA	NA	NA	NA	NA	NA	NA
DCP	DCP-098	9/22/2021	Alive (healthy)	Bovine	Adult	Adult	1	Years	Female	Holstein	No	NA	No	No	Gurabo	Not Collected	Not Collected	Not Collected	Not Collected	Collected	Not Collected	Not Collected	Not collected	1	NA	NA	NA	NA	NA	NA	NA	NA	NA	NA	NA	NA	NA	NA	NA	NA	NA	NA	NA	NA	NA	NA	NA	NA	NA
DCP	DCP-099	9/22/2021	Alive (healthy)	Bovine	Adult	Adult	1	Years	Female	Holstein	No	NA	No	No	Gurabo	Not Collected	Not Collected	Not Collected	Not Collected	Collected	Not Collected	Not Collected	Not collected	1	NA	NA	NA	NA	NA	NA	NA	NA	NA	NA	NA	NA	NA	NA	NA	NA	NA	NA	NA	NA	NA	NA	NA	NA	NA
DCP	DCP-105	9/22/2021	Alive (healthy)	Bovine	Adult	Adult	1	Years	Female	Holstein	No	NA	No	No	Gurabo	Not Collected	Not Collected	Not Collected	Not Collected	Collected	Not Collected	Not Collected	Not collected	1	NA	NA	NA	NA	NA	NA	NA	NA	NA	NA	NA	NA	NA	NA	NA	NA	NA	NA	NA	NA	NA	NA	NA	NA	NA
DCP	DCP-108	9/22/2021	Alive (healthy)	Bovine	Adult	Adult	1	Years	Female	Holstein	No	NA	No	No	Gurabo	Not Collected	Not Collected	Not Collected	Not Collected	Collected	Not Collected	Not Collected	Not collected	1	NA	NA	NA	NA	NA	NA	NA	NA	NA	NA	NA	NA	NA	NA	NA	NA	NA	NA	NA	NA	NA	NA	NA	NA	NA
DCP	DCP-097	9/22/2021	Alive (healthy)	Bovine	Adult	Adult	1	Years	Female	Holstein	No	NA	No	No	Gurabo	Not Collected	Not Collected	Not Collected	Not Collected	Collected	Not Collected	Not Collected	Not collected	1	NA	NA	NA	NA	NA	NA	NA	NA	NA	NA	NA	NA	NA	NA	NA	NA	NA	NA	NA	NA	NA	NA	NA	NA	NA
DCP	DCP-096	9/22/2021	Alive (healthy)	Bovine	Adult	Adult	1	Years	Female	Holstein	No	NA	No	No	Gurabo	Not Collected	Not Collected	Not Collected	Not Collected	Collected	Not Collected	Not Collected	Not collected	1	NA	NA	NA	NA	NA	NA	NA	NA	NA	NA	NA	NA	NA	NA	NA	NA	NA	NA	NA	NA	NA	NA	NA	NA	NA
DCP	DCP-095	9/22/2021	Alive (healthy)	Bovine	Adult	Adult	1	Years	Female	Holstein	No	NA	No	No	Gurabo	Not Collected	Not Collected	Not Collected	Not Collected	Collected	Not Collected	Not Collected	Not collected	1	NA	NA	NA	NA	NA	NA	NA	NA	NA	NA	NA	NA	NA	NA	NA	NA	NA	NA	NA	NA	NA	NA	NA	NA	NA
DCP	DCP-100	9/22/2021	Alive (healthy)	Bovine	Adult	Adult	1	Years	Female	Holstein	No	NA	No	No	Gurabo	Not Collected	Not Collected	Not Collected	Not Collected	Collected	Not Collected	Not Collected	Not collected	1	NA	NA	NA	NA	NA	NA	NA	NA	NA	NA	NA	NA	NA	NA	NA	NA	NA	NA	NA	NA	NA	NA	NA	NA	NA
DCP	DCP-114	9/22/2021	Alive (healthy)	Bovine	Adult	Adult	1	Years	Female	Holstein	No	NA	No	No	Gurabo	Not Collected	Not Collected	Not Collected	Not Collected	Collected	Not Collected	Not Collected	Not collected	1	NA	NA	NA	NA	NA	NA	NA	NA	NA	NA	NA	NA	NA	NA	NA	NA	NA	NA	NA	NA	NA	NA	NA	NA	NA
DCP	DCP-006	12/16/2020	Alive (healthy)	Bovine	Adult	Adult	1.167	Years	Female	Holstein	No	NA	No	No	Yabucoa	Collected	Not Collected	Not Collected	Not Collected	Collected	Not Collected	Not Collected	Not collected	1	Negative	Negative	Negative	Negative	Negative	Negative	Negative	Negative	Negative	Negative	Negative	Negative	Negative	Negative	Negative	Negative	Negative	Negative	Negative	Negative	Negative	Negative	Negative	Negative	Negative
DCP	DCP-106	9/22/2021	Alive (healthy)	Bovine	Adult	Adult	1.5	Years	Female	Holstein	No	NA	No	No	Gurabo	Not Collected	Not Collected	Not Collected	Not Collected	Collected	Not Collected	Not Collected	Not collected	1	NA	NA	NA	NA	NA	NA	NA	NA	NA	NA	NA	NA	NA	NA	NA	NA	NA	NA	NA	NA	NA	NA	NA	NA	NA
DCP	DCP-113	9/22/2021	Alive (healthy)	Bovine	Adult	Adult	1.5	Years	Female	Holstein	No	NA	No	No	Gurabo	Not Collected	Not Collected	Not Collected	Not Collected	Collected	Not Collected	Not Collected	Not collected	1	NA	NA	NA	NA	NA	NA	NA	NA	NA	NA	NA	NA	NA	NA	NA	NA	NA	NA	NA	NA	NA	NA	NA	NA	NA
DCP	DCP-103	9/22/2021	Alive (healthy)	Bovine	Adult	Adult	1.5	Years	Female	Holstein	No	NA	No	No	Gurabo	Not Collected	Not Collected	Not Collected	Not Collected	Collected	Not Collected	Not Collected	Not collected	1	NA	NA	NA	NA	NA	NA	NA	NA	NA	NA	NA	NA	NA	NA	NA	NA	NA	NA	NA	NA	NA	NA	NA	NA	NA
DCP	DCP-102	9/22/2021	Alive (healthy)	Bovine	Adult	Adult	1.5	Years	Female	Holstein	No	NA	No	No	Gurabo	Not Collected	Not Collected	Not Collected	Not Collected	Collected	Not Collected	Not Collected	Not collected	1	NA	NA	NA	NA	NA	NA	NA	NA	NA	NA	NA	NA	NA	NA	NA	NA	NA	NA	NA	NA	NA	NA	NA	NA	NA
DCP	DCP-111	9/22/2021	Alive (healthy)	Bovine	Adult	Adult	1.5	Years	Male	Holstein	No	NA	No	No	Gurabo	Not Collected	Not Collected	Not Collected	Not Collected	Collected	Not Collected	Not Collected	Not collected	1	NA	NA	NA	NA	NA	NA	NA	NA	NA	NA	NA	NA	NA	NA	NA	NA	NA	NA	NA	NA	NA	NA	NA	NA	NA
DCP	DCP-005	12/16/2020	Alive (healthy)	Bovine	Adult	Adult	1.5	Years	Female	Holstein	No	NA	No	No	Yabucoa	Collected	Not Collected	Not Collected	Not Collected	Collected	Not Collected	Not Collected	Not collected	1	Negative	Negative	Negative	Negative	Negative	Negative	Negative	Negative	Negative	Negative	Negative	Negative	Negative	Negative	Negative	Negative	Negative	Negative	Negative	Negative	Negative	Negative	Negative	Negative	Negative
DCP	DCP-007	12/16/2020	Alive (healthy)	Bovine	Adult	Adult	1.5	Years	Female	Jersey	No	NA	No	No	Yabucoa	Collected	Not Collected	Not Collected	Not Collected	Collected	Not Collected	Not Collected	Not collected	1	Negative	Negative	Negative	Negative	Negative	Negative	Negative	Negative	Negative	Negative	Negative	Negative	Negative	Negative	Negative	Negative	Negative	Negative	Negative	Negative	Negative	Negative	Negative	Negative	Negative
DCP	DCP-034	1/13/2021	Alive (healthy)	Bovine	Adult	Adult	1.583	Years	Female	Jersey	No	NA	No	No	Yabucoa	Not Collected	Not Collected	Not Collected	Not Collected	Collected	Not Collected	Not Collected	Not collected	1	NA	NA	NA	NA	NA	NA	NA	NA	NA	NA	NA	NA	NA	NA	NA	NA	NA	NA	NA	NA	NA	NA	NA	NA	NA
DCP	DCP-035	1/13/2021	Alive (healthy)	Bovine	Adult	Adult	1.75	Years	Female	Holstein	No	NA	No	No	Yabucoa	Not Collected	Not Collected	Not Collected	Not Collected	Collected	Not Collected	Not Collected	Not collected	1	NA	NA	NA	NA	NA	NA	NA	NA	NA	NA	NA	NA	NA	NA	NA	NA	NA	NA	NA	NA	NA	NA	NA	NA	NA
DCP	DCP-035a	5/19/2021	Alive (healthy)	Bovine	Adult	Adult	2	Years	Female	Holstein	No	NA	No	No	Quebradillas	Collected	Not Collected	Not Collected	Not Collected	Not Collected	Not Collected	Not Collected	Not collected	1	Positive	Negative	Negative	Negative	Negative	Negative	Negative	Negative	Negative	Negative	Negative	Negative	Negative	Negative	Negative	Negative	Negative	Negative	Negative	200	Positive	Positive	Negative	Negative	Negative
DCP	DCP-040	5/19/2021	Alive (healthy)	Bovine	Adult	Adult	2	Years	Female	Holstein	No	NA	No	No	Quebradillas	Collected	Not Collected	Not Collected	Not Collected	Collected	Not Collected	Not Collected	Not collected	1	Positive	Negative	Negative	Negative	Negative	Negative	Negative	Negative	Negative	Negative	Negative	Negative	Negative	Negative	Negative	Negative	Negative	Negative	Negative	400	Positive	Positive	Negative	Negative	Negative
DCP	DCP-048	5/19/2021	Alive (healthy)	Bovine	Adult	Adult	2	Years	Female	Holstein	No	NA	No	No	Quebradillas	Not Collected	Not Collected	Not Collected	Not Collected	Collected	Not Collected	Not Collected	Not collected	1	NA	NA	NA	NA	NA	NA	NA	NA	NA	NA	NA	NA	NA	NA	NA	NA	NA	NA	NA	NA	NA	NA	NA	NA	NA
DCP	DCP-049	5/19/2021	Alive (healthy)	Bovine	Adult	Adult	2	Years	Female	Holstein	No	NA	No	No	Quebradillas	Not Collected	Not Collected	Not Collected	Not Collected	Collected	Not Collected	Not Collected	Not collected	1	NA	NA	NA	NA	NA	NA	NA	NA	NA	NA	NA	NA	NA	NA	NA	NA	NA	NA	NA	NA	NA	NA	NA	NA	NA
DCP	DCP-044	5/19/2021	Alive (healthy)	Bovine	Adult	Adult	2	Years	Female	Jersey	No	NA	No	No	Quebradillas	Not Collected	Not Collected	Not Collected	Not Collected	Collected	Not Collected	Not Collected	Not collected	1	NA	NA	NA	NA	NA	NA	NA	NA	NA	NA	NA	NA	NA	NA	NA	NA	NA	NA	NA	NA	NA	NA	NA	NA	NA
DCP	DCP-024	1/13/2021	Alive (healthy)	Bovine	Adult	Adult	2	Years	Female	Holstein	No	NA	No	No	Yabucoa	Not Collected	Not Collected	Not Collected	Not Collected	Collected	Not Collected	Not Collected	Not collected	1	NA	NA	NA	NA	NA	NA	NA	NA	NA	NA	NA	NA	NA	NA	NA	NA	NA	NA	NA	NA	NA	NA	NA	NA	NA
DCP	DCP-023	1/13/2021	Alive (healthy)	Bovine	Adult	Adult	2	Years	Female	Red Holstein	No	NA	No	No	Yabucoa	Not Collected	Not Collected	Not Collected	Not Collected	Collected	Not Collected	Not Collected	Not collected	1	NA	NA	NA	NA	NA	NA	NA	NA	NA	NA	NA	NA	NA	NA	NA	NA	NA	NA	NA	NA	NA	NA	NA	NA	NA
DCP	DCP-104	9/22/2021	Alive (healthy)	Bovine	Adult	Adult	2	Years	Female	Holstein	No	NA	No	No	Gurabo	Not Collected	Not Collected	Not Collected	Not Collected	Collected	Not Collected	Not Collected	Not collected	1	NA	NA	NA	NA	NA	NA	NA	NA	NA	NA	NA	NA	NA	NA	NA	NA	NA	NA	NA	NA	NA	NA	NA	NA	NA
DCP	DCP-110	9/22/2021	Alive (healthy)	Bovine	Adult	Adult	2	Years	Male	Holstein	No	NA	No	No	Gurabo	Not Collected	Not Collected	Not Collected	Not Collected	Collected	Not Collected	Not Collected	Not collected	1	NA	NA	NA	NA	NA	NA	NA	NA	NA	NA	NA	NA	NA	NA	NA	NA	NA	NA	NA	NA	NA	NA	NA	NA	NA
DCP	DCP-039	5/19/2021	Alive (healthy)	Bovine	Adult	Adult	2	Years	Female	Holstein	No	NA	No	No	Quebradillas	Collected	Not Collected	Not Collected	Not Collected	Collected	Not Collected	Not Collected	Not collected	1	Positive	Negative	Negative	Negative	Negative	Negative	Negative	Negative	Negative	Negative	Negative	Negative	Negative	Negative	Negative	Negative	Negative	Negative	Negative	100	Positive	Positive	Negative	Negative	Negative
DCP	DCP-024a	5/19/2021	Alive (healthy)	Bovine	Adult	Adult	2	Years	Female	Holstein	No	NA	No	No	Quebradillas	Collected	Not Collected	Not Collected	Not Collected	Not Collected	Not Collected	Not Collected	Not collected	1	Positive	Negative	Negative	Positive	Negative	Negative	Negative	Negative	Negative	Negative	Negative	Negative	Negative	Negative	Negative	Negative	Negative	Negative	Negative	200	Positive	Positive	Negative	Negative	Negative
DCP	DCP-037	5/19/2021	Alive (healthy)	Bovine	Adult	Adult	2	Years	Female	Holstein	No	NA	No	No	Quebradillas	Collected	Not Collected	Not Collected	Not Collected	Not Collected	Not Collected	Not Collected	Not collected	1	Positive	Negative	Negative	Negative	Negative	Negative	Negative	Negative	Negative	Negative	Negative	Negative	Negative	Negative	Negative	Negative	Negative	Negative	Negative	200	Positive	Positive	Negative	Negative	Negative
DCP	DCP-034a	5/19/2021	Alive (healthy)	Bovine	Adult	Adult	2	Years	Female	Holstein	No	NA	No	No	Quebradillas	Collected	Not Collected	Not Collected	Not Collected	Collected	Not Collected	Not Collected	Not collected	1	Positive	Negative	Negative	Negative	Negative	Negative	Negative	Negative	Negative	Negative	Negative	Negative	Negative	Negative	Negative	Negative	Negative	Negative	Negative	200	Positive	Positive	Negative	Negative	Negative
DCP	DCP-033a	5/19/2021	Alive (healthy)	Bovine	Adult	Adult	2	Years	Female	Holstein	No	NA	No	No	Quebradillas	Collected	Not Collected	Not Collected	Not Collected	Not Collected	Not Collected	Not Collected	Not collected	1	Positive	Negative	Negative	Negative	Negative	Negative	Negative	Negative	Negative	Negative	Negative	Negative	Negative	Negative	Negative	Negative	Negative	Negative	Negative	400	Positive	Positive	Negative	Negative	Negative
DCP	DCP-031a	5/19/2021	Alive (healthy)	Bovine	Adult	Adult	2	Years	Female	Holstein	No	NA	No	No	Quebradillas	Collected	Not Collected	Not Collected	Not Collected	Not Collected	Not Collected	Not Collected	Not collected	1	Positive	Negative	Negative	Negative	Negative	Negative	Negative	Negative	Negative	Negative	Negative	Negative	Negative	Negative	Negative	Negative	Negative	Negative	Negative	Negative	Negative	Positive	Negative	Negative	Negative
DCP	DCP-038	5/19/2021	Alive (healthy)	Bovine	Adult	Adult	2	Years	Female	Holstein	No	NA	No	No	Quebradillas	Collected	Not Collected	Not Collected	Not Collected	Not Collected	Not Collected	Not Collected	Not collected	1	Positive	Negative	Negative	Negative	Negative	Negative	Negative	Negative	Negative	Negative	Negative	Negative	Negative	Negative	Negative	Negative	Negative	Negative	Negative	Negative	Negative	Positive	200	Positive	Positive
DCP	DCP-030a	5/19/2021	Alive (healthy)	Bovine	Adult	Adult	2	Years	Female	Holstein	No	NA	No	No	Quebradillas	Collected	Not Collected	Not Collected	Not Collected	Not Collected	Not Collected	Not Collected	Not collected	1	Positive	Negative	Negative	Negative	Negative	Negative	Negative	200	Positive	Positive	Negative	Negative	Negative	Negative	Negative	Negative	Negative	Negative	Negative	Negative	Negative	Negative	100	Positive	Positive
DCP	DCP-026a	5/19/2021	Alive (healthy)	Bovine	Adult	Adult	2	Years	Female	Holstein	No	NA	No	No	Quebradillas	Collected	Not Collected	Not Collected	Not Collected	Not Collected	Not Collected	Not Collected	Not collected	1	Negative	Negative	Negative	Negative	Negative	Negative	Negative	Negative	Negative	Negative	Negative	Negative	Negative	Negative	Negative	Negative	Negative	Negative	Negative	Negative	Negative	Negative	Negative	Negative	Negative
DCP	DCP-045	5/19/2021	Alive (healthy)	Bovine	Adult	Adult	3	Years	Female	Holstein	No	NA	No	No	Quebradillas	Not Collected	Not Collected	Not Collected	Not Collected	Collected	Not Collected	Not Collected	Not collected	1	NA	NA	NA	NA	NA	NA	NA	NA	NA	NA	NA	NA	NA	NA	NA	NA	NA	NA	NA	NA	NA	NA	NA	NA	NA
DCP	DCP-047	5/19/2021	Alive (healthy)	Bovine	Adult	Adult	4	Years	Female	Holstein	No	NA	No	No	Quebradillas	Not Collected	Not Collected	Not Collected	Not Collected	Collected	Not Collected	Not Collected	Not collected	1	NA	NA	NA	NA	NA	NA	NA	NA	NA	NA	NA	NA	NA	NA	NA	NA	NA	NA	NA	NA	NA	NA	NA	NA	NA
DCP	DCP-043	5/19/2021	Alive (healthy)	Bovine	Adult	Adult	4	Years	Female	Holstein	No	NA	No	No	Quebradillas	Collected	Not Collected	Not Collected	Not Collected	Collected	Not Collected	Not Collected	Not collected	1	NA	NA	NA	NA	NA	NA	NA	NA	NA	NA	NA	NA	NA	NA	NA	NA	NA	NA	NA	NA	NA	NA	NA	NA	NA
DCP	DCP-050	5/19/2021	Alive (healthy)	Bovine	Adult	Adult	4	Years	Female	Holstein	No	NA	No	No	Quebradillas	Not Collected	Not Collected	Not Collected	Not Collected	Collected	Not Collected	Not Collected	Not collected	1	NA	NA	NA	NA	NA	NA	NA	NA	NA	NA	NA	NA	NA	NA	NA	NA	NA	NA	NA	NA	NA	NA	NA	NA	NA
DCP	DCP-036	5/19/2021	Alive (healthy)	Bovine	Adult	Adult	4	Years	Female	Holstein	No	NA	No	No	Quebradillas	Collected	Not Collected	Not Collected	Not Collected	Collected	Not Collected	Not Collected	Not collected	1	Positive	Negative	Negative	Positive	Negative	Negative	Negative	Negative	Negative	Negative	Negative	Negative	Negative	Negative	Negative	Negative	Negative	Negative	Negative	100	Positive	Positive	Negative	Negative	Negative
DCP	DCP-025a	5/19/2021	Alive (healthy)	Bovine	Adult	Adult	4	Years	Female	Holstein	No	NA	No	No	Quebradillas	Collected	Not Collected	Not Collected	Not Collected	Not Collected	Not Collected	Not Collected	Not collected	1	Positive	Negative	Negative	Negative	Negative	Negative	Negative	Negative	Negative	Negative	Negative	Negative	Negative	Negative	Negative	Negative	Negative	Negative	Negative	100	Positive	Positive	Negative	Negative	Negative
DCP	DCP-056	5/26/2021	Alive (healthy)	Bovine	Adult	Adult	4	Years	Female	Holstein	Unknown	NA	No	No	Lajas	Collected	Not Collected	Not Collected	Not Collected	Not Collected	Not Collected	Not Collected	Not collected	1	Positive	Negative	Negative	Negative	Negative	Negative	Negative	Negative	Negative	Negative	Negative	Negative	Negative	100	Positive	Positive	Negative	Negative	Negative	200	Positive	Positive	100	Positive	Positive
DCP	DCP-052	5/26/2021	Alive (healthy)	Bovine	Adult	Adult	4	Years	Female	Holstein	Unknown	NA	No	No	Lajas	Collected	Not Collected	Not Collected	Not Collected	Not Collected	Not Collected	Not Collected	Not collected	1	Positive	Negative	Negative	Negative	Negative	Negative	Negative	Negative	Negative	Negative	Negative	Negative	Negative	Negative	Negative	Negative	Negative	Negative	Negative	400	Positive	Positive	Negative	Negative	Negative
DCP	DCP-042	5/19/2021	Alive (healthy)	Bovine	Adult	Adult	4	Years	Female	Holstein	No	NA	No	No	Quebradillas	Collected	Not Collected	Not Collected	Not Collected	Collected	Not Collected	Not Collected	Not collected	1	Positive	Negative	Negative	Negative	Negative	Negative	Negative	Negative	Negative	Negative	Negative	Negative	Negative	Negative	Negative	Negative	Negative	Negative	Negative	800	Positive	Positive	Negative	Negative	Negative
DCP	DCP-055	5/26/2021	Alive (healthy)	Bovine	Adult	Adult	4	Years	Female	Holstein	Unknown	NA	No	No	Lajas	Collected	Not Collected	Not Collected	Not Collected	Not Collected	Not Collected	Not Collected	Not collected	1	Positive	Negative	Negative	Negative	Negative	Negative	Negative	Negative	Negative	Negative	Negative	Negative	Negative	Negative	Negative	Negative	Negative	Negative	Negative	Negative	Negative	Positive	Negative	Negative	Negative
DCP	DCP-028a	5/19/2021	Alive (healthy)	Bovine	Adult	Adult	4	Years	Female	Holstein	No	NA	No	No	Quebradillas	Collected	Not Collected	Not Collected	Not Collected	Not Collected	Not Collected	Not Collected	Not collected	1	Positive	Negative	Negative	Negative	Negative	Negative	Negative	Negative	Negative	Negative	Negative	Negative	Negative	Negative	Negative	Negative	Negative	Negative	Negative	Negative	Negative	Positive	Negative	Negative	Negative
DCP	DCP-032a	5/19/2021	Alive (healthy)	Bovine	Adult	Adult	4	Years	Female	Holstein	No	NA	No	No	Quebradillas	Collected	Not Collected	Not Collected	Not Collected	Not Collected	Not Collected	Not Collected	Not collected	1	Positive	Negative	Negative	Negative	Negative	Negative	Negative	Negative	Negative	Negative	Negative	Negative	Negative	Negative	Negative	Negative	Negative	Negative	Negative	Negative	Negative	Positive	Negative	Negative	Negative
DCP	DCP-027a	5/19/2021	Alive (healthy)	Bovine	Adult	Adult	4	Years	Female	Holstein	No	NA	No	No	Quebradillas	Collected	Not Collected	Not Collected	Not Collected	Not Collected	Not Collected	Not Collected	Not collected	1	Positive	Negative	Negative	Positive	Negative	Negative	Negative	Negative	Negative	Negative	Negative	Negative	Negative	Negative	Negative	Negative	Negative	Negative	Negative	Negative	Negative	Negative	200	Positive	Positive
DCP	DCP-054	5/26/2021	Alive (healthy)	Bovine	Adult	Adult	4	Years	Female	Holstein	Unknown	NA	No	No	Lajas	Collected	Not Collected	Not Collected	Not Collected	Not Collected	Not Collected	Not Collected	Not collected	1	Positive	Negative	Negative	Negative	Negative	Negative	Negative	Negative	Negative	Negative	Negative	Negative	Negative	Negative	Negative	Negative	Negative	Negative	Negative	Negative	Negative	Negative	Negative	Negative	Negative
DCP	DCP-059	5/26/2021	Alive (healthy)	Bovine	Adult	Adult	4	Years	Female	Holstein	Unknown	NA	No	No	Lajas	Collected	Not Collected	Not Collected	Not Collected	Not Collected	Not Collected	Not Collected	Not collected	1	Positive	Negative	Negative	Negative	Negative	Negative	Negative	Negative	Negative	Negative	Negative	Negative	Negative	Negative	Negative	Negative	Negative	Negative	Negative	Negative	Negative	Negative	100	Positive	Positive
DCP	DCP-029a	5/19/2021	Alive (healthy)	Bovine	Adult	Adult	4	Years	Female	Holstein	No	NA	No	No	Quebradillas	Collected	Not Collected	Not Collected	Not Collected	Not Collected	Not Collected	Not Collected	Not collected	1	Negative	Negative	Negative	Negative	Negative	Negative	Negative	Negative	Negative	Negative	Negative	Negative	Negative	Negative	Negative	Negative	Negative	Negative	Negative	Negative	Negative	Negative	Negative	Negative	Negative
DCP	DCP-057	5/26/2021	Alive (healthy)	Bovine	Adult	Adult	4	Years	Female	Holstein	Unknown	NA	No	No	Lajas	Collected	Not Collected	Not Collected	Not Collected	Not Collected	Not Collected	Not Collected	Not collected	1	Negative	Negative	Negative	Negative	Negative	Negative	Negative	Negative	Negative	Negative	Negative	Negative	Negative	Negative	Negative	Negative	Negative	Negative	Negative	Negative	Negative	Negative	Negative	Negative	Negative
DCP	DCP-053	5/26/2021	Alive (healthy)	Bovine	Adult	Adult	4	Years	Female	Holstein	Unknown	NA	No	No	Lajas	Collected	Not Collected	Not Collected	Not Collected	Not Collected	Not Collected	Not Collected	Not collected	1	Negative	Negative	Negative	Negative	Negative	Negative	Negative	Negative	Negative	Negative	Negative	Negative	Negative	Negative	Negative	Negative	Negative	Negative	Negative	Negative	Negative	Negative	Negative	Negative	Negative
DCP	DCP-060	5/26/2021	Alive (healthy)	Bovine	Adult	Adult	Unknown	NA	Female	Holstein	Unknown	NA	No	No	Lajas	Collected	Not Collected	Not Collected	Not Collected	Not Collected	Not Collected	Not Collected	Not collected	1	Positive	Negative	Negative	Negative	Negative	Negative	Negative	Negative	Negative	Negative	Negative	Negative	Negative	Negative	Negative	Negative	Negative	Negative	Negative	200	Positive	Positive	100	Positive	Positive
DCP	DCP-062	5/26/2021	Alive (healthy)	Bovine	Adult	Adult	Unknown	NA	Female	Holstein	Unknown	NA	No	No	Lajas	Collected	Not Collected	Not Collected	Not Collected	Not Collected	Not Collected	Not Collected	Not collected	1	Positive	Negative	Negative	Negative	Negative	Negative	Negative	Negative	Negative	Negative	Negative	Negative	Negative	Negative	Negative	Negative	Negative	Negative	Negative	200	Positive	Positive	Negative	Negative	Negative
DCP	DCP-058	5/26/2021	Alive (healthy)	Bovine	Adult	Adult	Unknown	NA	Female	Holstein	Unknown	NA	No	No	Lajas	Collected	Not Collected	Not Collected	Not Collected	Not Collected	Not Collected	Not Collected	Not collected	1	Positive	Negative	Negative	Negative	Negative	Negative	Negative	Negative	Negative	Negative	Negative	Negative	Negative	100	Positive	Positive	Negative	Negative	Negative	800	Positive	Positive	200	Positive	Positive
DCP	DCP-004	12/16/2020	Alive (healthy)	Bovine	Adult	Adult	Unknown	NA	Female	Jersey	No	NA	No	No	Yabucoa	Collected	Not Collected	Not Collected	Not Collected	Collected	Not Collected	Not Collected	Not collected	1	NA	NA	NA	NA	NA	NA	NA	NA	NA	NA	NA	NA	NA	NA	NA	NA	NA	NA	NA	NA	NA	NA	NA	NA	NA
DCP	DCP-093	7/21/2021	Alive (healthy)	Bovine	Adult	Adult	Unknown	NA	Female	Holstein	No	NA	No	No	Lajas	Not Collected	Not Collected	Not Collected	Not Collected	Collected	Not Collected	Not Collected	Not collected	1	NA	NA	NA	NA	NA	NA	NA	NA	NA	NA	NA	NA	NA	NA	NA	NA	NA	NA	NA	NA	NA	NA	NA	NA	NA
DCP	DCP-091	7/21/2021	Alive (healthy)	Bovine	Adult	Adult	Unknown	NA	Female	Holstein	No	NA	No	No	Lajas	Not Collected	Not Collected	Not Collected	Not Collected	Collected	Not Collected	Not Collected	Not collected	1	NA	NA	NA	NA	NA	NA	NA	NA	NA	NA	NA	NA	NA	NA	NA	NA	NA	NA	NA	NA	NA	NA	NA	NA	NA
DCP	DCP-090	7/21/2021	Alive (healthy)	Bovine	Adult	Adult	Unknown	NA	Female	Holstein	No	NA	No	No	Lajas	Not Collected	Not Collected	Not Collected	Not Collected	Collected	Not Collected	Not Collected	Not collected	1	NA	NA	NA	NA	NA	NA	NA	NA	NA	NA	NA	NA	NA	NA	NA	NA	NA	NA	NA	NA	NA	NA	NA	NA	NA
DCP	DCP-087	7/21/2021	Alive (healthy)	Bovine	Adult	Adult	Unknown	NA	Female	Holstein	No	NA	No	No	Lajas	Not Collected	Not Collected	Not Collected	Not Collected	Collected	Not Collected	Not Collected	Not collected	1	NA	NA	NA	NA	NA	NA	NA	NA	NA	NA	NA	NA	NA	NA	NA	NA	NA	NA	NA	NA	NA	NA	NA	NA	NA
DCP	DCP-088	7/21/2021	Alive (healthy)	Bovine	Adult	Adult	Unknown	NA	Female	Holstein	No	NA	No	No	Lajas	Not Collected	Not Collected	Not Collected	Not Collected	Collected	Not Collected	Not Collected	Not collected	1	NA	NA	NA	NA	NA	NA	NA	NA	NA	NA	NA	NA	NA	NA	NA	NA	NA	NA	NA	NA	NA	NA	NA	NA	NA
DCP	DCP-092	7/21/2021	Alive (healthy)	Bovine	Adult	Adult	Unknown	NA	Female	Holstein	No	NA	No	No	Lajas	Not Collected	Not Collected	Not Collected	Not Collected	Collected	Not Collected	Not Collected	Not collected	1	NA	NA	NA	NA	NA	NA	NA	NA	NA	NA	NA	NA	NA	NA	NA	NA	NA	NA	NA	NA	NA	NA	NA	NA	NA
DCP	DCP-089	7/21/2021	Alive (healthy)	Bovine	Adult	Adult	Unknown	NA	Female	Holstein	No	NA	No	No	Lajas	Not Collected	Not Collected	Not Collected	Not Collected	Collected	Not Collected	Not Collected	Not collected	1	NA	NA	NA	NA	NA	NA	NA	NA	NA	NA	NA	NA	NA	NA	NA	NA	NA	NA	NA	NA	NA	NA	NA	NA	NA
DCP	DCP-094	7/21/2021	Alive (healthy)	Bovine	Adult	Adult	Unknown	NA	Female	Holstein	No	NA	No	No	Lajas	Not Collected	Not Collected	Not Collected	Not Collected	Collected	Not Collected	Not Collected	Not collected	1	NA	NA	NA	NA	NA	NA	NA	NA	NA	NA	NA	NA	NA	NA	NA	NA	NA	NA	NA	NA	NA	NA	NA	NA	NA
DCP	DCP-070	7/7/2021	Alive (healthy)	Bovine	Adult	Adult	Unknown	NA	Female	Holstein	No	NA	No	No	Yabucoa	Not Collected	Not Collected	Not Collected	Not Collected	Collected	Not Collected	Not Collected	Not collected	1	NA	NA	NA	NA	NA	NA	NA	NA	NA	NA	NA	NA	NA	NA	NA	NA	NA	NA	NA	NA	NA	NA	NA	NA	NA
DCP	DCP-075	7/7/2021	Alive (healthy)	Bovine	Adult	Adult	Unknown	NA	Female	Holstein	No	NA	No	No	Yabucoa	Not Collected	Not Collected	Not Collected	Not Collected	Collected	Not Collected	Not Collected	Not collected	1	NA	NA	NA	NA	NA	NA	NA	NA	NA	NA	NA	NA	NA	NA	NA	NA	NA	NA	NA	NA	NA	NA	NA	NA	NA
DCP	DCP-076	7/7/2021	Alive (healthy)	Bovine	Adult	Adult	Unknown	NA	Female	Holstein	No	NA	No	No	Yabucoa	Not Collected	Not Collected	Not Collected	Not Collected	Collected	Not Collected	Not Collected	Not collected	1	NA	NA	NA	NA	NA	NA	NA	NA	NA	NA	NA	NA	NA	NA	NA	NA	NA	NA	NA	NA	NA	NA	NA	NA	NA
DCP	DCP-077	7/7/2021	Alive (healthy)	Bovine	Adult	Adult	Unknown	NA	Female	Holstein	No	NA	No	No	Yabucoa	Not Collected	Not Collected	Not Collected	Not Collected	Collected	Not Collected	Not Collected	Not collected	1	NA	NA	NA	NA	NA	NA	NA	NA	NA	NA	NA	NA	NA	NA	NA	NA	NA	NA	NA	NA	NA	NA	NA	NA	NA
DCP	DCP-078	7/7/2021	Alive (healthy)	Bovine	Adult	Adult	Unknown	NA	Female	Holstein	No	NA	No	No	Yabucoa	Not Collected	Not Collected	Not Collected	Not Collected	Collected	Not Collected	Not Collected	Not collected	1	NA	NA	NA	NA	NA	NA	NA	NA	NA	NA	NA	NA	NA	NA	NA	NA	NA	NA	NA	NA	NA	NA	NA	NA	NA
DCP	DCP-079	7/7/2021	Alive (healthy)	Bovine	Adult	Adult	Unknown	NA	Female	Holstein	No	NA	No	No	Yabucoa	Not Collected	Not Collected	Not Collected	Not Collected	Collected	Not Collected	Not Collected	Not collected	1	NA	NA	NA	NA	NA	NA	NA	NA	NA	NA	NA	NA	NA	NA	NA	NA	NA	NA	NA	NA	NA	NA	NA	NA	NA
DCP	DCP-080	7/7/2021	Alive (healthy)	Bovine	Adult	Adult	Unknown	NA	Female	Holstein	No	NA	No	No	Yabucoa	Not Collected	Not Collected	Not Collected	Not Collected	Collected	Not Collected	Not Collected	Not collected	1	NA	NA	NA	NA	NA	NA	NA	NA	NA	NA	NA	NA	NA	NA	NA	NA	NA	NA	NA	NA	NA	NA	NA	NA	NA
DCP	DCP-083	7/7/2021	Alive (healthy)	Bovine	Adult	Adult	Unknown	NA	Female	Holstein	No	NA	No	No	Yabucoa	Not Collected	Not Collected	Not Collected	Not Collected	Collected	Not Collected	Not Collected	Not collected	1	NA	NA	NA	NA	NA	NA	NA	NA	NA	NA	NA	NA	NA	NA	NA	NA	NA	NA	NA	NA	NA	NA	NA	NA	NA
DCP	DCP-085	7/7/2021	Alive (healthy)	Bovine	Adult	Adult	Unknown	NA	Female	Holstein	No	NA	No	No	Yabucoa	Not Collected	Not Collected	Not Collected	Not Collected	Collected	Not Collected	Not Collected	Not collected	1	NA	NA	NA	NA	NA	NA	NA	NA	NA	NA	NA	NA	NA	NA	NA	NA	NA	NA	NA	NA	NA	NA	NA	NA	NA
DCP	DCP-082	7/7/2021	Alive (healthy)	Bovine	Adult	Adult	Unknown	NA	Female	Jersey	No	NA	No	No	Yabucoa	Not Collected	Not Collected	Not Collected	Not Collected	Collected	Not Collected	Not Collected	Not collected	1	NA	NA	NA	NA	NA	NA	NA	NA	NA	NA	NA	NA	NA	NA	NA	NA	NA	NA	NA	NA	NA	NA	NA	NA	NA
DCP	DCP-081	7/7/2021	Alive (healthy)	Bovine	Adult	Adult	Unknown	NA	Female	Jersey Mix	No	NA	No	No	Yabucoa	Not Collected	Not Collected	Not Collected	Not Collected	Collected	Not Collected	Not Collected	Not collected	1	NA	NA	NA	NA	NA	NA	NA	NA	NA	NA	NA	NA	NA	NA	NA	NA	NA	NA	NA	NA	NA	NA	NA	NA	NA
DCP	DCP-072	7/7/2021	Alive (healthy)	Bovine	Adult	Adult	Unknown	NA	Female	Mix	No	NA	No	No	Yabucoa	Not Collected	Not Collected	Not Collected	Not Collected	Collected	Not Collected	Not Collected	Not collected	1	NA	NA	NA	NA	NA	NA	NA	NA	NA	NA	NA	NA	NA	NA	NA	NA	NA	NA	NA	NA	NA	NA	NA	NA	NA
DCP	DCP-014	12/16/2020	Alive (healthy)	Bovine	Adult	Adult	Unknown	NA	Female	Holstein	No	NA	No	No	Yabucoa	Not Collected	Not Collected	Not Collected	Not Collected	Collected	Not Collected	Not Collected	Not collected	1	NA	NA	NA	NA	NA	NA	NA	NA	NA	NA	NA	NA	NA	NA	NA	NA	NA	NA	NA	NA	NA	NA	NA	NA	NA
DCP	DCP-015	12/16/2020	Alive (healthy)	Bovine	Adult	Adult	Unknown	NA	Female	Holstein	No	NA	No	No	Yabucoa	Not Collected	Not Collected	Not Collected	Not Collected	Collected	Not Collected	Not Collected	Not collected	1	NA	NA	NA	NA	NA	NA	NA	NA	NA	NA	NA	NA	NA	NA	NA	NA	NA	NA	NA	NA	NA	NA	NA	NA	NA
DCP	DCP-016	12/16/2020	Alive (healthy)	Bovine	Adult	Adult	Unknown	NA	Female	Holstein	No	NA	No	No	Yabucoa	Not Collected	Not Collected	Not Collected	Not Collected	Collected	Not Collected	Not Collected	Not collected	1	NA	NA	NA	NA	NA	NA	NA	NA	NA	NA	NA	NA	NA	NA	NA	NA	NA	NA	NA	NA	NA	NA	NA	NA	NA
DCP	DCP-019	12/16/2020	Alive (healthy)	Bovine	Adult	Adult	Unknown	NA	Female	Holstein	No	NA	No	No	Yabucoa	Not Collected	Not Collected	Not Collected	Not Collected	Collected	Not Collected	Not Collected	Not collected	1	NA	NA	NA	NA	NA	NA	NA	NA	NA	NA	NA	NA	NA	NA	NA	NA	NA	NA	NA	NA	NA	NA	NA	NA	NA
DCP	DCP-020	12/16/2020	Alive (healthy)	Bovine	Adult	Adult	Unknown	NA	Female	Holstein	No	NA	No	No	Yabucoa	Not Collected	Not Collected	Not Collected	Not Collected	Collected	Not Collected	Not Collected	Not collected	1	NA	NA	NA	NA	NA	NA	NA	NA	NA	NA	NA	NA	NA	NA	NA	NA	NA	NA	NA	NA	NA	NA	NA	NA	NA
DCP	DCP-028	1/13/2021	Alive (healthy)	Bovine	Adult	Adult	Unknown	NA	Female	Holstein	No	NA	No	No	Yabucoa	Not Collected	Not Collected	Not Collected	Not Collected	Collected	Not Collected	Not Collected	Not collected	1	NA	NA	NA	NA	NA	NA	NA	NA	NA	NA	NA	NA	NA	NA	NA	NA	NA	NA	NA	NA	NA	NA	NA	NA	NA
DCP	DCP-029	1/13/2021	Alive (healthy)	Bovine	Adult	Adult	Unknown	NA	Female	Holstein	No	NA	No	No	Yabucoa	Not Collected	Not Collected	Not Collected	Not Collected	Collected	Not Collected	Not Collected	Not collected	1	NA	NA	NA	NA	NA	NA	NA	NA	NA	NA	NA	NA	NA	NA	NA	NA	NA	NA	NA	NA	NA	NA	NA	NA	NA
DCP	DCP-030	1/13/2021	Alive (healthy)	Bovine	Adult	Adult	Unknown	NA	Female	Holstein	No	NA	No	No	Yabucoa	Not Collected	Not Collected	Not Collected	Not Collected	Collected	Not Collected	Not Collected	Not collected	1	NA	NA	NA	NA	NA	NA	NA	NA	NA	NA	NA	NA	NA	NA	NA	NA	NA	NA	NA	NA	NA	NA	NA	NA	NA
DCP	DCP-012	12/16/2020	Alive (healthy)	Bovine	Adult	Adult	Unknown	NA	Female	Jersey	No	NA	No	No	Yabucoa	Not Collected	Not Collected	Not Collected	Not Collected	Collected	Not Collected	Not Collected	Not collected	1	NA	NA	NA	NA	NA	NA	NA	NA	NA	NA	NA	NA	NA	NA	NA	NA	NA	NA	NA	NA	NA	NA	NA	NA	NA
DCP	DCP-013	12/16/2020	Alive (healthy)	Bovine	Adult	Adult	Unknown	NA	Female	Jersey	No	NA	No	No	Yabucoa	Not Collected	Not Collected	Not Collected	Not Collected	Collected	Not Collected	Not Collected	Not collected	1	NA	NA	NA	NA	NA	NA	NA	NA	NA	NA	NA	NA	NA	NA	NA	NA	NA	NA	NA	NA	NA	NA	NA	NA	NA
DCP	DCP-018	12/16/2020	Alive (healthy)	Bovine	Adult	Adult	Unknown	NA	Female	Jersey	No	NA	No	No	Yabucoa	Not Collected	Not Collected	Not Collected	Not Collected	Collected	Not Collected	Not Collected	Not collected	1	NA	NA	NA	NA	NA	NA	NA	NA	NA	NA	NA	NA	NA	NA	NA	NA	NA	NA	NA	NA	NA	NA	NA	NA	NA
DCP	DCP-027	1/13/2021	Alive (healthy)	Bovine	Adult	Adult	Unknown	NA	Female	Jersey	No	NA	No	No	Yabucoa	Not Collected	Not Collected	Not Collected	Not Collected	Collected	Not Collected	Not Collected	Not collected	1	NA	NA	NA	NA	NA	NA	NA	NA	NA	NA	NA	NA	NA	NA	NA	NA	NA	NA	NA	NA	NA	NA	NA	NA	NA
DCP	DCP-031	1/13/2021	Alive (healthy)	Bovine	Adult	Adult	Unknown	NA	Female	Jersey	No	NA	No	No	Yabucoa	Not Collected	Not Collected	Not Collected	Not Collected	Collected	Not Collected	Not Collected	Not collected	1	NA	NA	NA	NA	NA	NA	NA	NA	NA	NA	NA	NA	NA	NA	NA	NA	NA	NA	NA	NA	NA	NA	NA	NA	NA
DCP	DCP-032	1/13/2021	Alive (healthy)	Bovine	Adult	Adult	Unknown	NA	Female	Jersey	No	NA	No	No	Yabucoa	Not Collected	Not Collected	Not Collected	Not Collected	Collected	Not Collected	Not Collected	Not collected	1	NA	NA	NA	NA	NA	NA	NA	NA	NA	NA	NA	NA	NA	NA	NA	NA	NA	NA	NA	NA	NA	NA	NA	NA	NA
DCP	DCP-033	1/13/2021	Alive (healthy)	Bovine	Adult	Adult	Unknown	NA	Female	Jersey	No	NA	No	No	Yabucoa	Not Collected	Not Collected	Not Collected	Not Collected	Collected	Not Collected	Not Collected	Not collected	1	NA	NA	NA	NA	NA	NA	NA	NA	NA	NA	NA	NA	NA	NA	NA	NA	NA	NA	NA	NA	NA	NA	NA	NA	NA
DCP	DCP-010	12/16/2020	Alive (healthy)	Bovine	Adult	Adult	Unknown	NA	Female	Jersey	No	NA	No	No	Yabucoa	Collected	Not Collected	Not Collected	Not Collected	Collected	Not Collected	Not Collected	Not collected	1	Positive	Negative	Negative	Negative	Negative	Negative	Negative	200	Positive	Positive	Negative	Negative	Negative	Negative	Negative	Negative	Negative	Negative	Negative	100	Positive	Positive	Negative	Negative	Negative
DCP	DCP-002	12/16/2020	Alive (healthy)	Bovine	Adult	Adult	Unknown	NA	Female	Brown Swiss	No	NA	No	No	Yabucoa	Collected	Not Collected	Not Collected	Not Collected	Collected	Not Collected	Not Collected	Not collected	1	Positive	Negative	Negative	Negative	Negative	Negative	Negative	100	Positive	Positive	Negative	Negative	Negative	Negative	Negative	Negative	Negative	Negative	Negative	200	Positive	Positive	100	Positive	Positive
DCP	DCP-003	12/16/2020	Alive (healthy)	Bovine	Adult	Adult	Unknown	NA	Female	Jersey	No	NA	No	No	Yabucoa	Collected	Not Collected	Not Collected	Not Collected	Collected	Not Collected	Not Collected	Not collected	1	Positive	Negative	Negative	Negative	Negative	Negative	Negative	Negative	Negative	Negative	Negative	Negative	Negative	Negative	Negative	Negative	Negative	Negative	Negative	1600	Positive	Positive	Negative	Negative	Negative
DCP	DCP-067	7/7/2021	Alive (healthy)	Bovine	Adult	Adult	Unknown	NA	Female	Holstein	No	NA	No	No	Yabucoa	Collected	Not Collected	Not Collected	Not Collected	Collected	Not Collected	Not Collected	Not collected	1	Positive	Negative	Negative	Positive	Negative	Negative	Negative	Negative	Negative	Negative	Negative	Negative	Negative	Negative	Negative	Negative	Negative	Negative	Negative	Negative	Negative	Positive	Negative	Negative	Negative
DCP	DCP-063	5/26/2021	Alive (healthy)	Bovine	Adult	Adult	Unknown	NA	Female	Holstein	Unknown	NA	No	No	Lajas	Collected	Not Collected	Not Collected	Not Collected	Not Collected	Not Collected	Not Collected	Not collected	1	Positive	Negative	Negative	Negative	Negative	Negative	Negative	Negative	Negative	Negative	Negative	Negative	Negative	Negative	Negative	Negative	Negative	Negative	Negative	Negative	Negative	Positive	Negative	Negative	Negative
DCP	DCP-061	5/26/2021	Alive (healthy)	Bovine	Adult	Adult	Unknown	NA	Female	Holstein	Unknown	NA	No	No	Lajas	Collected	Not Collected	Not Collected	Not Collected	Not Collected	Not Collected	Not Collected	Not collected	1	Positive	Negative	Negative	Positive	Negative	Negative	Negative	Negative	Negative	Negative	Negative	Negative	Negative	Negative	Negative	Negative	Negative	Negative	Negative	Negative	Negative	Negative	100	Positive	Positive
DCP	DCP-071	7/7/2021	Alive (healthy)	Bovine	Adult	Adult	Unknown	NA	Female	Holstein	No	NA	No	No	Yabucoa	Collected	Not Collected	Not Collected	Not Collected	Collected	Not Collected	Not Collected	Not collected	1	Positive	Negative	Negative	Positive	Negative	Negative	Negative	Negative	Negative	Negative	Negative	Negative	Negative	Negative	Negative	Negative	Negative	Negative	Negative	Negative	Negative	Negative	Negative	Negative	Negative
DCP	DCP-068	7/7/2021	Alive (healthy)	Bovine	Adult	Adult	Unknown	NA	Female	Holstein	No	NA	No	No	Yabucoa	Collected	Not Collected	Not Collected	Not Collected	Collected	Not Collected	Not Collected	Not collected	1	Negative	Negative	Negative	Negative	Negative	Negative	Negative	Negative	Negative	Negative	Negative	Negative	Negative	Negative	Negative	Negative	Negative	Negative	Negative	Negative	Negative	Negative	Negative	Negative	Negative
DCP	DCP-074	7/7/2021	Alive (healthy)	Bovine	Adult	Adult	Unknown	NA	Female	Mix	No	NA	No	No	Yabucoa	Collected	Not Collected	Not Collected	Not Collected	Collected	Not Collected	Not Collected	Not collected	1	Negative	Negative	Negative	Negative	Negative	Negative	Negative	Negative	Negative	Negative	Negative	Negative	Negative	Negative	Negative	Negative	Negative	Negative	Negative	Negative	Negative	Negative	Negative	Negative	Negative
DCP	DCP-109	9/22/2021	Alive (healthy)	Bovine	Adult	Adult	1	Years	Female	Holstein	No	NA	No	No	Gurabo	Collected	Collected	Not Collected	Not Collected	Collected	Collected	Not Collected	Not collected	1	NA	NA	NA	NA	NA	NA	NA	NA	NA	NA	NA	NA	NA	NA	NA	NA	NA	NA	NA	NA	NA	NA	NA	NA	NA
DCP	DCP-107	9/22/2021	Alive (healthy)	Bovine	Adult	Adult	1	Years	Female	Holstein	No	NA	No	No	Gurabo	Collected	Collected	Not Collected	Not Collected	Collected	Collected	Not Collected	Not collected	2	NA	NA	NA	NA	NA	NA	NA	NA	NA	NA	NA	NA	NA	NA	NA	NA	NA	NA	NA	NA	NA	NA	NA	NA	NA
DCP	DCP-084	7/7/2021	Alive (healthy)	Bovine	Adult	Adult	Unknown	NA	Female	Holstein	No	NA	No	No	Yabucoa	Not Collected	Not Collected	Not Collected	Not Collected	Collected	Not Collected	Not Collected	Not collected	1	NA	NA	NA	NA	NA	NA	NA	NA	NA	NA	NA	NA	NA	NA	NA	NA	NA	NA	NA	NA	NA	NA	NA	NA	NA
DCP	DCP-069	7/7/2021	Alive (healthy)	Bovine	Adult	Adult	Unknown	NA	Female	Holstein	No	NA	No	No	Yabucoa	Collected	Not Collected	Not Collected	Not Collected	Collected	Collected	Not Collected	Not collected	1	NA	NA	NA	NA	NA	NA	NA	NA	NA	NA	NA	NA	NA	NA	NA	NA	NA	NA	NA	NA	NA	NA	NA	NA	NA
DCP	DCP-022	1/13/2021	Alive (healthy)	Bovine	Adult	Adult	1	Years	Female	Holstein	No	NA	No	No	Yabucoa	Not Collected	Not Collected	Not Collected	Not Collected	Collected	Not Collected	Not Collected	Not collected	1	NA	NA	NA	NA	NA	NA	NA	NA	NA	NA	NA	NA	NA	NA	NA	NA	NA	NA	NA	NA	NA	NA	NA	NA	NA
DCP	DCP-008	12/16/2020	Alive (healthy)	Bovine	Adult	Adult	1.5	Years	Female	Jersey	No	NA	No	No	Yabucoa	Collected	Not Collected	Not Collected	Not Collected	Collected	Not Collected	Not Collected	Not collected	2	Negative	Negative	Negative	Negative	Negative	Negative	Negative	Negative	Negative	Negative	Negative	Negative	Negative	Negative	Negative	Negative	Negative	Negative	Negative	Negative	Negative	Negative	Negative	Negative	Negative
DCP	DCP-011	12/16/2020	Alive (healthy)	Bovine	Adult	Adult	1.667	Years	Female	Holstein	No	NA	No	No	Yabucoa	Collected	Not Collected	Not Collected	Not Collected	Collected	Not Collected	Not Collected	Not collected	2	Positive	Negative	Negative	Positive	Negative	Negative	Negative	400	Positive	Positive	Negative	Negative	Negative	Negative	Negative	Negative	Negative	Negative	Negative	Negative	Negative	Negative	Negative	Negative	Negative
DCP	DCP-009	12/16/2020	Alive (healthy)	Bovine	Adult	Adult	1.667	Years	Female	Jersey	No	NA	No	No	Yabucoa	Collected	Not Collected	Not Collected	Not Collected	Collected	Collected	Not Collected	Not collected	3	NA	NA	NA	NA	NA	NA	NA	NA	NA	NA	NA	NA	NA	NA	NA	NA	NA	NA	NA	NA	NA	NA	NA	NA	NA
DCP	DCP-112	9/22/2021	Alive (healthy)	Bovine	Adult	Adult	2	Years	Male	Holstein	No	NA	No	No	Gurabo	Not Collected	Not Collected	Not Collected	Not Collected	Collected	Not Collected	Not Collected	Not collected	1	NA	NA	NA	NA	NA	NA	NA	NA	NA	NA	NA	NA	NA	NA	NA	NA	NA	NA	NA	NA	NA	NA	NA	NA	NA
DCP	DCP-026	1/13/2021	Alive (healthy)	Bovine	Adult	Adult	3	Years	Female	Holstein	No	NA	No	No	Yabucoa	Not Collected	Not Collected	Not Collected	Not Collected	Collected	Not Collected	Not Collected	Not collected	2	NA	NA	NA	NA	NA	NA	NA	NA	NA	NA	NA	NA	NA	NA	NA	NA	NA	NA	NA	NA	NA	NA	NA	NA	NA
DCP	DCP-046	5/19/2021	Alive (healthy)	Bovine	Adult	Adult	4	Years	Female	Holstein	No	NA	No	No	Quebradillas	Not Collected	Not Collected	Not Collected	Not Collected	Collected	Collected	Not Collected	Not collected	2	NA	NA	NA	NA	NA	NA	NA	NA	NA	NA	NA	NA	NA	NA	NA	NA	NA	NA	NA	NA	NA	NA	NA	NA	NA
DCP	DCP-041	5/19/2021	Alive (healthy)	Bovine	Adult	Adult	4	Years	Female	Holstein	No	NA	No	No	Quebradillas	Collected	Not Collected	Not Collected	Not Collected	Collected	Collected	Not Collected	Not collected	2	Positive	Negative	Negative	Negative	Negative	Negative	Negative	Negative	Negative	Negative	Negative	Negative	Negative	Negative	Negative	Negative	Negative	Negative	Negative	100	Positive	Positive	Negative	Negative	Negative
DCP	DCP-017	12/16/2020	Alive (healthy)	Bovine	Adult	Adult	Unknown	NA	Female	Jersey	No	NA	No	No	Yabucoa	Collected	Not Collected	Not Collected	Not Collected	Collected	Not Collected	Not Collected	Not collected	4	NA	NA	NA	NA	NA	NA	NA	NA	NA	NA	NA	NA	NA	NA	NA	NA	NA	NA	NA	NA	NA	NA	NA	NA	NA
DCP	DCP-073	7/7/2021	Alive (healthy)	Bovine	Adult	Adult	Unknown	NA	Female	Mix	No	NA	No	No	Yabucoa	Collected	Not Collected	Not Collected	Not Collected	Collected	Not Collected	Not Collected	Not collected	1	Positive	Negative	Negative	Negative	Negative	Negative	Negative	Negative	Negative	Negative	Negative	Negative	Negative	Negative	Negative	Negative	Negative	Negative	Negative	Negative	Negative	Positive	Negative	Negative	Negative
TSP	TSP-0022	12/9/2019	Alive (healthy)	Swine	Sub-Adult	Adult	1	Years	Male	Yorkshire	Unknown	NA	No	No	Naranjito	Collected	Not Collected	Not Collected	Not Collected	Not Collected	Not Collected	Not Collected	Not collected	1	Negative	Negative	Negative	Negative	Negative	Negative	Negative	Negative	Negative	Negative	Negative	Negative	Negative	Negative	Negative	Negative	Negative	Negative	Negative	Negative	Negative	Negative	Negative	Negative	Negative
TSP	TSP-0023	12/9/2019	Alive (healthy)	Swine	Sub-Adult	Adult	1	Years	Female	Yorkshire	Unknown	NA	No	No	Naranjito	Collected	Not Collected	Not Collected	Not Collected	Not Collected	Not Collected	Not Collected	Not collected	1	Negative	Negative	Negative	Negative	Negative	Negative	Negative	Negative	Negative	Negative	Negative	Negative	Negative	Negative	Negative	Negative	Negative	Negative	Negative	Negative	Negative	Negative	Negative	Negative	Negative
TSP	TSP-0024	12/9/2019	Alive (healthy)	Swine	Sub-Adult	Adult	1	Years	Male	Yorkshire	Unknown	NA	No	No	Naranjito	Collected	Not Collected	Not Collected	Not Collected	Not Collected	Not Collected	Not Collected	Not collected	1	Positive	Negative	Negative	Positive	Negative	Negative	Negative	Negative	Negative	Negative	Negative	Negative	Negative	Negative	Negative	Negative	Negative	Negative	Negative	Negative	Negative	Negative	Negative	Negative	Negative
TSP	TSP-0025	12/9/2019	Alive (healthy)	Swine	Sub-Adult	Adult	1	Years	Female	Yorkshire	Unknown	NA	No	No	Naranjito	Collected	Not Collected	Not Collected	Not Collected	Not Collected	Not Collected	Not Collected	Not collected	1	Negative	Negative	Negative	Negative	Negative	Negative	Negative	Negative	Negative	Negative	Negative	Negative	Negative	Negative	Negative	Negative	Negative	Negative	Negative	Negative	Negative	Negative	Negative	Negative	Negative
TSP	TSP-0026	12/9/2019	Alive (healthy)	Swine	Sub-Adult	Adult	1	Years	Male	Unknown	Unknown	NA	No	No	Naranjito	Collected	Not Collected	Not Collected	Not Collected	Not Collected	Not Collected	Not Collected	Not collected	1	Positive	Negative	Negative	Positive	Negative	Negative	Negative	Negative	Negative	Negative	Negative	Negative	Negative	Negative	Negative	Negative	Negative	Negative	Negative	Negative	Negative	Negative	Negative	Negative	Negative
TSP	TSP-0027	12/9/2019	Alive (healthy)	Swine	Sub-Adult	Adult	1	Years	Male	Unknown	Unknown	NA	No	No	Naranjito	Collected	Not Collected	Not Collected	Not Collected	Not Collected	Not Collected	Not Collected	Not collected	1	Positive	Negative	Negative	Negative	Negative	Negative	Negative	Negative	Negative	Negative	Negative	Negative	Negative	Negative	Negative	Negative	Negative	Negative	Negative	Negative	Negative	Negative	Negative	Negative	Negative
TSP	TSP-0028	12/9/2019	Alive (healthy)	Swine	Sub-Adult	Adult	1	Years	Male	Unknown	Unknown	NA	No	No	Naranjito	Collected	Not Collected	Not Collected	Not Collected	Not Collected	Not Collected	Not Collected	Not collected	1	Negative	Negative	Negative	Negative	Negative	Negative	Negative	Negative	Negative	Negative	Negative	Negative	Negative	Negative	Negative	Negative	Negative	Negative	Negative	Negative	Negative	Negative	Negative	Negative	Negative
TSP	TSP-0029	12/9/2019	Alive (healthy)	Swine	Sub-Adult	Adult	1	Years	Male	Unknown	Unknown	NA	No	No	Naranjito	Collected	Not Collected	Not Collected	Not Collected	Not Collected	Not Collected	Not Collected	Not collected	1	Negative	Negative	Negative	Negative	Negative	Negative	Negative	Negative	Negative	Negative	Negative	Negative	Negative	Negative	Negative	Negative	Negative	Negative	Negative	Negative	Negative	Negative	Negative	Negative	Negative
TSP	TSP-0030	12/9/2019	Alive (healthy)	Swine	Sub-Adult	Adult	1	Years	Male	Unknown	Unknown	NA	No	No	Naranjito	Collected	Not Collected	Not Collected	Not Collected	Not Collected	Not Collected	Not Collected	Not collected	1	Positive	Negative	Negative	Positive	Negative	Negative	Negative	Negative	Negative	Negative	Negative	Negative	Negative	Negative	Negative	Negative	Negative	Negative	Negative	Negative	Negative	Negative	Negative	Negative	Negative
TSP	TSP-0305	7/22/2020	Alive (healthy)	Swine	Adult	Adult	3	Years	Female	Unknown	Unknown	NA	No	No	Carolina	Collected	Not Collected	Not Collected	Not Collected	Not Collected	Not Collected	Not Collected	Not collected	1	Positive	Negative	Negative	Positive	Negative	Negative	Negative	Negative	Negative	Negative	Negative	Negative	Negative	Negative	Negative	Negative	Negative	Negative	Negative	Negative	Negative	Negative	100	Positive	Positive
TSP	TSP-0306	7/22/2020	Alive (healthy)	Swine	Juvenile	Juvenile	3	Months	Female	Unknown	Unknown	NA	No	No	Carolina	Collected	Not Collected	Not Collected	Not Collected	Not Collected	Not Collected	Not Collected	Not collected	1	Positive	Negative	Negative	Positive	Negative	Negative	Negative	Negative	Negative	Negative	Negative	Negative	Negative	Negative	Negative	Negative	Negative	Negative	Negative	Negative	Negative	Negative	100	Positive	Positive
TSP	TSP-0307	7/22/2020	Alive (healthy)	Swine	Juvenile	Juvenile	3	Months	Male	Unknown	Unknown	NA	No	No	Carolina	Collected	Not Collected	Not Collected	Not Collected	Not Collected	Not Collected	Not Collected	Not collected	1	Positive	Negative	Negative	Positive	Negative	Negative	Negative	Negative	Negative	Negative	Negative	Negative	Negative	Negative	Negative	Negative	Negative	Negative	Negative	Negative	Negative	Negative	Negative	Negative	Negative
TSP	TSP-0308	7/22/2020	Alive (healthy)	Swine	Adult	Adult	3	Years	Male	Unknown	Unknown	NA	No	No	Carolina	Collected	Not Collected	Not Collected	Not Collected	Not Collected	Not Collected	Not Collected	Not collected	1	Positive	Negative	Negative	Positive	Negative	Negative	Negative	Negative	Negative	Negative	Negative	Negative	Negative	Negative	Negative	Negative	Negative	Negative	Negative	Negative	Negative	Negative	100	Positive	Positive
TSP	TSP-0314	7/22/2020	Alive (healthy)	Swine	Juvenile	Juvenile	3	Months	Female	Unknown	Unknown	NA	No	No	Canovanas	Collected	Not Collected	Not Collected	Not Collected	Not Collected	Not Collected	Not Collected	Not collected	1	Positive	Negative	Negative	Positive	Negative	Negative	Negative	Negative	Negative	Negative	Negative	Negative	Negative	Negative	Negative	Negative	Negative	Negative	Negative	Negative	Negative	Negative	Negative	Negative	Negative
TSP	TSP-0327	8/28/2020	Alive (healthy)	Swine	Adult	Adult	3	Years	Female	Mix	No	NA	No	No	Las Piedras	Collected	Not Collected	Not Collected	Not Collected	Not Collected	Not Collected	Not Collected	Not collected	1	Positive	Negative	Negative	Positive	Negative	Negative	Negative	Negative	Negative	Negative	Negative	Negative	Negative	Negative	Negative	Negative	Negative	Negative	Negative	Negative	Negative	Negative	Negative	Negative	Negative
TSP	TSP-0328	8/28/2020	Alive (healthy)	Swine	Adult	Adult	3	Years	Male	Mix	No	NA	No	No	Las Piedras	Collected	Not Collected	Not Collected	Not Collected	Not Collected	Not Collected	Not Collected	Not collected	1	Positive	Negative	Negative	Positive	100	Positive	Positive	Negative	Negative	Negative	Negative	Negative	Negative	Negative	Negative	Negative	Negative	Negative	Negative	Negative	Negative	Negative	100	Positive	Positive
TSP	TSP-0329	8/28/2020	Alive (healthy)	Swine	Adult	Adult	3	Years	Female	Mix	No	NA	No	No	Las Piedras	Collected	Not Collected	Not Collected	Not Collected	Not Collected	Not Collected	Not Collected	Not collected	1	Positive	Negative	Negative	Positive	100	Positive	Positive	Negative	Negative	Negative	Negative	Negative	Negative	Negative	Negative	Negative	Negative	Negative	Negative	Negative	Negative	Negative	Negative	Negative	Negative
TSP	TSP-0330	8/28/2020	Alive (healthy)	Swine	Adult	Adult	3	Years	Female	Mix	No	NA	No	No	Las Piedras	Collected	Not Collected	Not Collected	Not Collected	Not Collected	Not Collected	Not Collected	Not collected	1	Positive	Negative	Negative	Positive	Negative	Negative	Negative	Negative	Negative	Negative	Negative	Negative	Negative	Negative	Negative	Negative	Negative	Negative	Negative	Negative	Negative	Negative	Negative	Negative	Negative
TSP	TSP-0350	8/28/2020	Euthanized (sick)	Swine	Adult	Adult	3	Years	Female	Mix	No	NA	No	Weight loss despite normal appetite, severe emaciation and hypothermia	Humacao	Not Collected	Collected	Collected	Not Collected	Not Collected	Not Collected	Not Collected	Not collected	1	NA	NA	NA	NA	NA	NA	NA	NA	NA	NA	NA	NA	NA	NA	NA	NA	NA	NA	NA	NA	NA	NA	NA	NA	NA
TSP	TSP-0013	12/4/2019	Alive (healthy)	Swine	Juvenile	Juvenile	4	Months	Male	Unknown	Unknown	NA	No	No	Las Piedras	Collected	Not Collected	Not Collected	Not Collected	Not Collected	Not Collected	Not Collected	Not collected	1	Positive	Negative	Negative	Negative	Negative	Negative	Negative	Negative	Negative	Negative	Negative	Negative	Negative	Negative	Negative	Negative	Negative	Negative	Negative	Negative	Negative	Negative	Negative	Negative	Negative
TSP	TSP-0014	12/4/2019	Alive (healthy)	Swine	Juvenile	Juvenile	4	Months	Male	Unknown	Unknown	NA	No	No	Las Piedras	Collected	Not Collected	Not Collected	Not Collected	Not Collected	Not Collected	Not Collected	Not collected	1	Negative	Negative	Negative	Negative	Negative	Negative	Negative	Negative	Negative	Negative	Negative	Negative	Negative	Negative	Negative	Negative	Negative	Negative	Negative	Negative	Negative	Negative	Negative	Negative	Negative
TSP	TSP-0015	12/4/2019	Alive (healthy)	Swine	Juvenile	Juvenile	4	Months	Female	Unknown	Unknown	NA	No	No	Las Piedras	Collected	Not Collected	Not Collected	Not Collected	Not Collected	Not Collected	Not Collected	Not collected	1	Positive	Negative	Negative	Positive	Negative	Negative	Negative	Negative	Negative	Negative	Negative	Negative	Negative	Negative	Negative	Negative	Negative	Negative	Negative	Negative	Negative	Negative	Negative	Negative	Negative
TSP	TSP-0016	12/4/2019	Alive (healthy)	Swine	Juvenile	Juvenile	4	Months	Female	Unknown	Unknown	NA	No	No	Las Piedras	Collected	Not Collected	Not Collected	Not Collected	Not Collected	Not Collected	Not Collected	Not collected	1	Negative	Negative	Negative	Negative	Negative	Negative	Negative	Negative	Negative	Negative	Negative	Negative	Negative	Negative	Negative	Negative	Negative	Negative	Negative	Negative	Negative	Negative	Negative	Negative	Negative
TSP	TSP-0017	12/4/2019	Alive (healthy)	Swine	Juvenile	Juvenile	4	Months	Male	Unknown	Unknown	NA	No	No	Las Piedras	Collected	Not Collected	Not Collected	Not Collected	Not Collected	Not Collected	Not Collected	Not collected	1	Positive	Negative	Negative	Negative	Negative	Negative	Negative	Negative	Negative	Negative	Negative	Negative	Negative	Negative	Negative	Negative	Negative	Negative	Negative	Negative	Negative	Negative	Negative	Negative	Negative
TSP	TSP-0018	12/4/2019	Alive (healthy)	Swine	Juvenile	Juvenile	4	Months	Male	Unknown	Unknown	NA	No	No	Las Piedras	Collected	Not Collected	Not Collected	Not Collected	Not Collected	Not Collected	Not Collected	Not collected	1	Positive	Negative	Negative	Positive	Negative	Negative	Negative	Negative	Negative	Negative	Negative	Negative	Negative	Negative	Negative	Negative	Negative	Negative	Negative	Negative	Negative	Negative	Negative	Negative	Negative
TSP	TSP-0019	12/4/2019	Alive (healthy)	Swine	Juvenile	Juvenile	4	Months	Female	Yorkshire mix	Unknown	NA	No	No	Las Piedras	Collected	Not Collected	Not Collected	Not Collected	Not Collected	Not Collected	Not Collected	Not collected	1	Negative	Negative	Negative	Negative	Negative	Negative	Negative	Negative	Negative	Negative	Negative	Negative	Negative	Negative	Negative	Negative	Negative	Negative	Negative	Negative	Negative	Negative	Negative	Negative	Negative
TSP	TSP-0020	12/4/2019	Alive (healthy)	Swine	Juvenile	Juvenile	4	Months	Male	Yorkshire mix	Unknown	NA	No	No	Las Piedras	Collected	Not Collected	Not Collected	Not Collected	Not Collected	Not Collected	Not Collected	Not collected	1	Negative	Negative	Negative	Negative	Negative	Negative	Negative	Negative	Negative	Negative	Negative	Negative	Negative	Negative	Negative	Negative	Negative	Negative	Negative	Negative	Negative	Negative	Negative	Negative	Negative
TSP	TSP-0021	12/4/2019	Alive (healthy)	Swine	Juvenile	Juvenile	4	Months	Male	Yorkshire mix	Unknown	NA	No	No	Las Piedras	Collected	Not Collected	Not Collected	Not Collected	Not Collected	Not Collected	Not Collected	Not collected	1	Negative	Negative	Negative	Negative	Negative	Negative	Negative	Negative	Negative	Negative	Negative	Negative	Negative	Negative	Negative	Negative	Negative	Negative	Negative	Negative	Negative	Negative	Negative	Negative	Negative
TSP	TSP-0281	7/1/2020	Alive (healthy)	Swine	Sub-Adult	Juvenile	4	Months	Unknown	Unknown	Unknown	NA	No	No	Cidra	Collected	Not Collected	Not Collected	Not Collected	Not Collected	Not Collected	Not Collected	Not collected	1	Positive	Negative	Negative	Positive	Negative	Negative	Negative	Negative	Negative	Negative	Negative	Negative	Negative	Negative	Negative	Negative	Negative	Negative	Negative	Negative	Negative	Negative	Negative	Negative	Negative
TSP	TSP-0282	7/1/2020	Alive (healthy)	Swine	Sub-Adult	Juvenile	4	Months	Unknown	Unknown	Unknown	NA	No	No	Cidra	Collected	Not Collected	Not Collected	Not Collected	Not Collected	Not Collected	Not Collected	Not collected	1	Positive	Negative	Negative	Positive	Negative	Negative	Negative	Negative	Negative	Negative	Negative	Negative	Negative	Negative	Negative	Negative	Negative	Negative	Negative	Negative	Negative	Negative	Negative	Negative	Negative
TSP	TSP-0283	7/1/2020	Alive (healthy)	Swine	Sub-adult	Juvenile	4	Months	Unknown	Unknown	Unknown	NA	No	No	Cidra	Collected	Not Collected	Not Collected	Not Collected	Not Collected	Not Collected	Not Collected	Not collected	1	Positive	Negative	Negative	Positive	Negative	Negative	Negative	Negative	Negative	Negative	Negative	Negative	Negative	Negative	Negative	Negative	Negative	Negative	Negative	Negative	Negative	Negative	Negative	Negative	Negative
TSP	TSP-0284	7/1/2020	Alive (healthy)	Swine	Sub-Adult	Juvenile	4	Months	Unknown	Unknown	Unknown	NA	No	No	Cidra	Collected	Not Collected	Not Collected	Not Collected	Not Collected	Not Collected	Not Collected	Not collected	1	Positive	Negative	Negative	Positive	Negative	Negative	Negative	Negative	Negative	Negative	Negative	Negative	Negative	Negative	Negative	Negative	Negative	Negative	Negative	Negative	Negative	Negative	Negative	Negative	Negative
TSP	TSP-0285	7/1/2020	Alive (healthy)	Swine	Sub-Adult	Juvenile	4	Months	Unknown	Unknown	Unknown	NA	No	No	Cidra	Collected	Not Collected	Not Collected	Not Collected	Not Collected	Not Collected	Not Collected	Not collected	1	Positive	Negative	Negative	Positive	Negative	Negative	Negative	Negative	Negative	Negative	Negative	Negative	Negative	Negative	Negative	Negative	Negative	Negative	Negative	Negative	Negative	Negative	Negative	Negative	Negative
TSP	TSP-0286	7/1/2020	Alive (healthy)	Swine	Sub-Adult	Juvenile	4	Months	Unknown	Unknown	Unknown	NA	No	No	Cidra	Collected	Not Collected	Not Collected	Not Collected	Not Collected	Not Collected	Not Collected	Not collected	1	Positive	Negative	Negative	Negative	Negative	Negative	Negative	Negative	Negative	Negative	Negative	Negative	Negative	Negative	Negative	Negative	Negative	Negative	Negative	Negative	Negative	Negative	Negative	Negative	Negative
TSP	TSP-0287	7/1/2020	Alive (healthy)	Swine	Sub-Adult	Juvenile	4	Months	Unknown	Unknown	Unknown	NA	No	No	Cidra	Collected	Not Collected	Not Collected	Not Collected	Not Collected	Not Collected	Not Collected	Not collected	1	Positive	Negative	Negative	Positive	Negative	Negative	Negative	Negative	Negative	Negative	Negative	Negative	Negative	Negative	Negative	Negative	Negative	Negative	Negative	Negative	Negative	Negative	Negative	Negative	Negative
TSP	TSP-0317	9/3/2020	Alive (healthy)	Swine	Juvenile	Juvenile	4	Months	Male	Mix	No	NA	No	No	Bayamon	Collected	Not Collected	Not Collected	Not Collected	Not Collected	Not Collected	Not Collected	Not collected	1	Negative	Negative	Negative	Negative	Negative	Negative	Negative	Negative	Negative	Negative	Negative	Negative	Negative	Negative	Negative	Negative	Negative	Negative	Negative	Negative	Negative	Negative	Negative	Negative	Negative
TSP	TSP-0318	9/3/2020	Alive (healthy)	Swine	Juvenile	Juvenile	4	Months	Female	Mix	No	NA	No	No	Bayamon	Collected	Not Collected	Not Collected	Not Collected	Not Collected	Not Collected	Not Collected	Not collected	1	Negative	Negative	Negative	Negative	Negative	Negative	Negative	Negative	Negative	Negative	Negative	Negative	Negative	Negative	Negative	Negative	Negative	Negative	Negative	Negative	Negative	Negative	Negative	Negative	Negative
TSP	TSP-0319	9/3/2020	Alive (healthy)	Swine	Juvenile	Juvenile	4	Months	Male	Mix	No	NA	No	No	Bayamon	Collected	Not Collected	Not Collected	Not Collected	Not Collected	Not Collected	Not Collected	Not collected	1	Negative	Negative	Negative	Negative	Negative	Negative	Negative	Negative	Negative	Negative	Negative	Negative	Negative	Negative	Negative	Negative	Negative	Negative	Negative	Negative	Negative	Negative	Negative	Negative	Negative
TSP	TSP-0320	9/3/2020	Alive (healthy)	Swine	Juvenile	Juvenile	4	Months	Male	Mix	No	NA	No	No	Bayamon	Collected	Not Collected	Not Collected	Not Collected	Not Collected	Not Collected	Not Collected	Not collected	1	Positive	Negative	Negative	Positive	Negative	Negative	Negative	Negative	Negative	Negative	Negative	Negative	Negative	Negative	Negative	Negative	Negative	Negative	Negative	Negative	Negative	Negative	Negative	Negative	Negative
TSP	TSP-0321	9/3/2020	Alive (healthy)	Swine	Juvenile	Juvenile	4	Months	Female	Mix	No	NA	No	No	Bayamon	Collected	Not Collected	Not Collected	Not Collected	Not Collected	Not Collected	Not Collected	Not collected	1	Positive	Negative	Negative	Positive	Negative	Negative	Negative	Negative	Negative	Negative	Negative	Negative	Negative	Negative	Negative	Negative	Negative	Negative	Negative	Negative	Negative	Negative	Negative	Negative	Negative
TSP	TSP-0034	2/21/2020	Alive (healthy)	Swine	Juvenile	Juvenile	5	Months	Unknown	Unknown	Unknown	NA	No	No	Yabucoa	Collected	Not Collected	Not Collected	Not Collected	Not Collected	Not Collected	Not Collected	Not collected	1	Negative	Negative	Negative	Negative	Negative	Negative	Negative	Negative	Negative	Negative	Negative	Negative	Negative	Negative	Negative	Negative	Negative	Negative	Negative	Negative	Negative	Negative	Negative	Negative	Negative
TSP	TSP-0035	2/21/2020	Alive (healthy)	Swine	Juvenile	Juvenile	5	Months	Unknown	Unknown	Unknown	NA	No	No	Yabucoa	Collected	Not Collected	Not Collected	Not Collected	Not Collected	Not Collected	Not Collected	Not collected	1	Positive	Negative	Negative	Positive	Negative	Negative	Negative	100	Positive	Positive	Negative	Negative	Negative	Negative	Negative	Negative	Negative	Negative	Negative	Negative	Negative	Negative	200	Positive	Positive
TSP	TSP-0037	2/21/2020	Alive (healthy)	Swine	Juvenile	Juvenile	5	Months	Unknown	Unknown	Unknown	NA	No	No	Yabucoa	Collected	Not Collected	Not Collected	Not Collected	Not Collected	Not Collected	Not Collected	Not collected	1	Positive	Negative	Negative	Positive	Negative	Negative	Negative	Negative	Negative	Negative	Negative	Negative	Negative	Negative	Negative	Negative	Negative	Negative	Negative	Negative	Negative	Negative	Negative	Negative	Negative
TSP	TSP-0038	2/21/2020	Alive (healthy)	Swine	Juvenile	Juvenile	5	Months	Unknown	Unknown	Unknown	NA	No	No	Yabucoa	Collected	Not Collected	Not Collected	Not Collected	Not Collected	Not Collected	Not Collected	Not collected	1	Positive	Negative	Negative	Positive	Negative	Negative	Negative	Negative	Negative	Negative	Negative	Negative	Negative	Negative	Negative	Negative	Negative	Negative	Negative	Negative	Negative	Negative	Negative	Negative	Negative
TSP	TSP-0039	9/5/2019	Alive (healthy)	Swine	Juvenile	Juvenile	5	Months	Female	Unknown	Unknown	NA	No	No	Trujillo Alto	Collected	Not Collected	Not Collected	Not Collected	Not Collected	Not Collected	Not Collected	Not collected	1	Positive	Negative	Negative	Negative	Negative	Negative	Negative	Negative	Negative	Negative	Negative	Negative	Negative	Negative	Negative	Negative	Negative	Negative	Negative	Negative	Negative	Negative	Negative	Negative	Negative
TSP	TSP-0040	9/5/2019	Alive (healthy)	Swine	Juvenile	Juvenile	5	Months	Female	Unknown	Unknown	NA	No	No	Trujillo Alto	Collected	Not Collected	Not Collected	Not Collected	Not Collected	Not Collected	Not Collected	Not collected	1	Negative	Negative	Negative	Negative	Negative	Negative	Negative	Negative	Negative	Negative	Negative	Negative	Negative	Negative	Negative	Negative	Negative	Negative	Negative	Negative	Negative	Negative	Negative	Negative	Negative
TSP	TSP-0041	9/5/2019	Alive (healthy)	Swine	Juvenile	Juvenile	5	Months	Female	Unknown	Unknown	NA	No	No	Trujillo Alto	Collected	Not Collected	Not Collected	Not Collected	Not Collected	Not Collected	Not Collected	Not collected	1	Positive	Negative	Negative	Positive	Negative	Negative	Negative	Negative	Negative	Negative	Negative	Negative	Negative	Negative	Negative	Negative	Negative	Negative	Negative	Negative	Negative	Negative	Negative	Negative	Negative
TSP	TSP-0042	9/5/2019	Alive (healthy)	Swine	Juvenile	Juvenile	5	Months	Female	Unknown	Unknown	NA	No	No	Trujillo Alto	Collected	Not Collected	Not Collected	Not Collected	Not Collected	Not Collected	Not Collected	Not collected	1	Positive	Negative	Negative	Positive	Negative	Negative	Negative	400	Positive	Positive	Negative	Negative	Negative	Negative	Negative	Negative	Negative	Negative	Negative	Negative	Negative	Negative	Negative	Negative	Negative
TSP	TSP-0043	9/5/2019	Alive (healthy)	Swine	Juvenile	Juvenile	5	Months	Female	Unknown	Unknown	NA	No	No	Trujillo Alto	Collected	Not Collected	Not Collected	Not Collected	Not Collected	Not Collected	Not Collected	Not collected	1	Positive	Negative	Negative	Positive	Negative	Negative	Negative	Negative	Negative	Negative	Negative	Negative	Negative	Negative	Negative	Negative	Negative	Negative	Negative	Negative	Negative	Negative	Negative	Negative	Negative
TSP	TSP-0333	8/13/2020	Alive (healthy)	Swine	Juvenile	Juvenile	5	Months	Female	Mix	No	NA	No	No	Caguas	Collected	Not Collected	Not Collected	Not Collected	Not Collected	Not Collected	Not Collected	Not collected	1	Positive	Negative	Negative	Positive	Negative	Negative	Negative	Negative	Negative	Negative	Negative	Negative	Negative	Negative	Negative	Negative	Negative	Negative	Negative	Negative	Negative	Negative	Negative	Negative	Negative
TSP	TSP-0334	8/13/2020	Alive (healthy)	Swine	Juvenile	Juvenile	5	Months	Female	Mix	No	NA	No	No	Caguas	Collected	Not Collected	Not Collected	Not Collected	Not Collected	Not Collected	Not Collected	Not collected	1	Positive	Negative	Negative	Positive	Negative	Negative	Negative	Negative	Negative	Negative	Negative	Negative	Negative	Negative	Negative	Negative	Negative	Negative	Negative	Negative	Negative	Negative	Negative	Negative	Negative
TSP	TSP-0335	8/13/2020	Alive (healthy)	Swine	Juvenile	Juvenile	5	Months	Female	Mix	No	NA	No	No	Caguas	Collected	Not Collected	Not Collected	Not Collected	Not Collected	Not Collected	Not Collected	Not collected	1	Positive	Negative	Negative	Positive	Negative	Negative	Negative	Negative	Negative	Negative	Negative	Negative	Negative	Negative	Negative	Negative	Negative	Negative	Negative	Negative	Negative	Negative	Negative	Negative	Negative
TSP	TSP-0336	8/13/2020	Alive (healthy)	Swine	Juvenile	Juvenile	5	Months	Female	Mix	No	NA	No	No	Caguas	Collected	Not Collected	Not Collected	Not Collected	Not Collected	Not Collected	Not Collected	Not collected	1	Positive	Negative	Negative	Positive	Negative	Negative	Negative	Negative	Negative	Negative	Negative	Negative	Negative	Negative	Negative	Negative	Negative	Negative	Negative	Negative	Negative	Negative	Negative	Negative	Negative
TSP	TSP-0360	6/23/2021	Alive (healthy)	Swine	Juvenile	Juvenile	5	Months	Male	Mix	No	NA	No	No	Rio Grande	Collected	Not Collected	Not Collected	Not Collected	Not Collected	Not Collected	Not Collected	Not collected	1	Positive	Negative	Negative	Positive	800	Positive	Positive	Negative	Negative	Negative	Negative	Negative	Negative	Negative	Negative	Negative	Negative	Negative	Negative	Negative	Negative	Negative	6400	Positive	Positive
TSP	TSP-0010	12/4/2019	Alive (healthy)	Swine	Juvenile	Adult	6	Months	Female	Unknown	Unknown	NA	No	No	Las Piedras	Collected	Not Collected	Not Collected	Not Collected	Not Collected	Not Collected	Not Collected	Not collected	1	Positive	Negative	Negative	Positive	Negative	Negative	Negative	Negative	Negative	Negative	Negative	Negative	Negative	Negative	Negative	Negative	Negative	Negative	Negative	Negative	Negative	Negative	Negative	Negative	Negative
TSP	TSP-0011	12/4/2019	Alive (healthy)	Swine	Juvenile	Adult	6	Months	Female	Unknown	Unknown	NA	No	No	Las Piedras	Collected	Not Collected	Not Collected	Not Collected	Not Collected	Not Collected	Not Collected	Not collected	1	Positive	Negative	Negative	Positive	Negative	Negative	Negative	Negative	Negative	Negative	Negative	Negative	Negative	Negative	Negative	Negative	Negative	Negative	Negative	Negative	Negative	Negative	Negative	Negative	Negative
TSP	TSP-0031	2/21/2020	Alive (healthy)	Swine	Juvenile	Adult	6	Months	Unknown	Unknown	Unknown	NA	No	No	Yabucoa	Collected	Not Collected	Not Collected	Not Collected	Not Collected	Not Collected	Not Collected	Not collected	1	Positive	Negative	Negative	Positive	Negative	Negative	Negative	Negative	Negative	Negative	Negative	Negative	Negative	Negative	Negative	Negative	Negative	Negative	Negative	Negative	Negative	Negative	Negative	Negative	Negative
TSP	TSP-0032	2/21/2020	Alive (healthy)	Swine	Juvenile	Adult	6	Months	Male	Unknown	Unknown	NA	No	No	Yabucoa	Collected	Not Collected	Not Collected	Not Collected	Not Collected	Not Collected	Not Collected	Not collected	1	Positive	Negative	Negative	Positive	100	Positive	Positive	Negative	Negative	Negative	Negative	Negative	Negative	Negative	Negative	Negative	Negative	Negative	Negative	Negative	Negative	Negative	200	Positive	Positive
TSP	TSP-0033	2/21/2020	Alive (healthy)	Swine	Juvenile	Adult	6	Months	Unknown	Unknown	Unknown	NA	No	No	Yabucoa	Collected	Not Collected	Not Collected	Not Collected	Not Collected	Not Collected	Not Collected	Not collected	1	Positive	Negative	Negative	Positive	Negative	Negative	Negative	100	Positive	Positive	Negative	Negative	Negative	100	Positive	Positive	Negative	Negative	Negative	Negative	Negative	Negative	100	Positive	Positive
TSP	TSP-0036	2/21/2020	Alive (healthy)	Swine	Juvenile	Adult	6	Months	Unknown	Unknown	Unknown	NA	No	No	Yabucoa	Collected	Not Collected	Not Collected	Not Collected	Not Collected	Not Collected	Not Collected	Not collected	1	Positive	Negative	Negative	Negative	100	Positive	Positive	Negative	Negative	Negative	Negative	Negative	Negative	Negative	Negative	Negative	Negative	Negative	Negative	Negative	Negative	Negative	200	Positive	Positive
TSP	TSP-0044	9/5/2019	Alive (healthy)	Swine	Juvenile	Adult	6	Months	Female	Unknown	Unknown	NA	No	No	Trujillo Alto	Collected	Not Collected	Not Collected	Not Collected	Not Collected	Not Collected	Not Collected	Not collected	1	Positive	Negative	Negative	Positive	Negative	Negative	Negative	Negative	Negative	Negative	Negative	Negative	Negative	100	Positive	Positive	Negative	Negative	Negative	Negative	Negative	Negative	Negative	Negative	Negative
TSP	TSP-0045	9/5/2019	Alive (healthy)	Swine	Juvenile	Adult	6	Months	Male	Unknown	Unknown	NA	No	No	Trujillo Alto	Collected	Not Collected	Not Collected	Not Collected	Not Collected	Not Collected	Not Collected	Not collected	1	Positive	Negative	Negative	Positive	Negative	Negative	Negative	Negative	Negative	Negative	Negative	Negative	Negative	Negative	Negative	Negative	Negative	Negative	Negative	Negative	Negative	Negative	Negative	Negative	Negative
TSP	TSP-0046	9/5/2019	Alive (healthy)	Swine	Juvenile	Adult	6	Months	Male	Unknown	Unknown	NA	No	No	Trujillo Alto	Collected	Not Collected	Not Collected	Not Collected	Not Collected	Not Collected	Not Collected	Not collected	1	Negative	Negative	Negative	Negative	Negative	Negative	Negative	Negative	Negative	Negative	Negative	Negative	Negative	Negative	Negative	Negative	Negative	Negative	Negative	Negative	Negative	Negative	Negative	Negative	Negative
TSP	TSP-0055	10/23/2019	Alive (healthy)	Swine	Juvenile	Adult	6	Months	Unknown	Unknown	Unknown	NA	No	No	Juncos	Collected	Not Collected	Not Collected	Not Collected	Not Collected	Not Collected	Not Collected	Not collected	1	Negative	Negative	Negative	Negative	Negative	Negative	Negative	Negative	Negative	Negative	Negative	Negative	Negative	Negative	Negative	Negative	Negative	Negative	Negative	Negative	Negative	Negative	Negative	Negative	Negative
TSP	TSP-0056	10/23/2019	Alive (healthy)	Swine	Juvenile	Adult	6	Months	Unknown	Unknown	Unknown	NA	No	No	Juncos	Collected	Not Collected	Not Collected	Not Collected	Not Collected	Not Collected	Not Collected	Not collected	1	Positive	Negative	Negative	Positive	Negative	Negative	Negative	Negative	Negative	Negative	Negative	Negative	Negative	Negative	Negative	Negative	Negative	Negative	Negative	Negative	Negative	Negative	Negative	Negative	Negative
TSP	TSP-0057	10/23/2019	Alive (healthy)	Swine	Juvenile	Adult	6	Months	Unknown	Unknown	Unknown	NA	No	No	Juncos	Collected	Not Collected	Not Collected	Not Collected	Not Collected	Not Collected	Not Collected	Not collected	1	Negative	Negative	Negative	Negative	Negative	Negative	Negative	Negative	Negative	Negative	Negative	Negative	Negative	Negative	Negative	Negative	Negative	Negative	Negative	Negative	Negative	Negative	Negative	Negative	Negative
TSP	TSP-0058	10/23/2019	Alive (healthy)	Swine	Juvenile	Adult	6	Months	Unknown	Unknown	Unknown	NA	No	No	Juncos	Collected	Not Collected	Not Collected	Not Collected	Not Collected	Not Collected	Not Collected	Not collected	1	Positive	Negative	Negative	Positive	Negative	Negative	Negative	200	Positive	Positive	Negative	Negative	Negative	Negative	Negative	Negative	Negative	Negative	Negative	Negative	Negative	Negative	Negative	Negative	Negative
TSP	TSP-0059	10/23/2019	Alive (healthy)	Swine	Juvenile	Adult	6	Months	Unknown	Unknown	Unknown	NA	No	No	Juncos	Collected	Not Collected	Not Collected	Not Collected	Not Collected	Not Collected	Not Collected	Not collected	1	Negative	Negative	Negative	Negative	Negative	Negative	Negative	Negative	Negative	Negative	Negative	Negative	Negative	Negative	Negative	Negative	Negative	Negative	Negative	Negative	Negative	Negative	Negative	Negative	Negative
TSP	TSP-0065	10/23/2019	Alive (healthy)	Swine	Juvenile	Adult	6	Months	Unknown	Unknown	Unknown	NA	No	No	Juncos	Collected	Not Collected	Not Collected	Not Collected	Not Collected	Not Collected	Not Collected	Not collected	1	Negative	Negative	Negative	Negative	Negative	Negative	Negative	Negative	Negative	Negative	Negative	Negative	Negative	Negative	Negative	Negative	Negative	Negative	Negative	Negative	Negative	Negative	Negative	Negative	Negative
TSP	TSP-0066	10/23/2019	Alive (healthy)	Swine	Juvenile	Adult	6	Months	Unknown	Unknown	Unknown	NA	No	No	Juncos	Collected	Not Collected	Not Collected	Not Collected	Not Collected	Not Collected	Not Collected	Not collected	1	Negative	Negative	Negative	Negative	Negative	Negative	Negative	Negative	Negative	Negative	Negative	Negative	Negative	Negative	Negative	Negative	Negative	Negative	Negative	Negative	Negative	Negative	Negative	Negative	Negative
TSP	TSP-0067	10/23/2019	Alive (healthy)	Swine	Juvenile	Adult	6	Months	Unknown	Unknown	Unknown	NA	No	No	Juncos	Collected	Not Collected	Not Collected	Not Collected	Not Collected	Not Collected	Not Collected	Not collected	1	Negative	Negative	Negative	Negative	Negative	Negative	Negative	Negative	Negative	Negative	Negative	Negative	Negative	Negative	Negative	Negative	Negative	Negative	Negative	Negative	Negative	Negative	Negative	Negative	Negative
TSP	TSP-0068	10/23/2019	Alive (healthy)	Swine	Juvenile	Adult	6	Months	Unknown	Unknown	Unknown	NA	No	No	Juncos	Collected	Not Collected	Not Collected	Not Collected	Not Collected	Not Collected	Not Collected	Not collected	1	Negative	Negative	Negative	Negative	Negative	Negative	Negative	Negative	Negative	Negative	Negative	Negative	Negative	Negative	Negative	Negative	Negative	Negative	Negative	Negative	Negative	Negative	Negative	Negative	Negative
TSP	TSP-0331	8/28/2020	Alive (healthy)	Swine	Juvenile	Adult	6	Months	Female	Mix	No	NA	No	No	Humacao	Collected	Not Collected	Not Collected	Not Collected	Not Collected	Not Collected	Not Collected	Not collected	1	Positive	Negative	Negative	Positive	Negative	Negative	Negative	Negative	Negative	Negative	Negative	Negative	Negative	Negative	Negative	Negative	Negative	Negative	Negative	Negative	Negative	Negative	100	Positive	Positive
TSP	TSP-0332	8/28/2020	Alive (healthy)	Swine	Juvenile	Adult	6	Months	Female	Mix	No	NA	No	No	Humacao	Collected	Not Collected	Not Collected	Not Collected	Not Collected	Not Collected	Not Collected	Not collected	1	Positive	Negative	Negative	Positive	Negative	Negative	Negative	Negative	Negative	Negative	Negative	Negative	Negative	Negative	Negative	Negative	Negative	Negative	Negative	Negative	Negative	Negative	800	Positive	Positive
TSP	TSP-0337	8/13/2020	Alive (healthy)	Swine	Juvenile	Adult	6	Months	Male	Mix	No	NA	No	No	Caguas	Collected	Not Collected	Not Collected	Not Collected	Not Collected	Not Collected	Not Collected	Not collected	1	Positive	Negative	Negative	Positive	Negative	Negative	Negative	Negative	Negative	Negative	Negative	Negative	Negative	Negative	Negative	Negative	Negative	Negative	Negative	Negative	Negative	Negative	Negative	Negative	Negative
TSP	TSP-0338	8/13/2020	Alive (healthy)	Swine	Juvenile	Adult	6	Months	Female	Mix	No	NA	No	No	Caguas	Collected	Not Collected	Not Collected	Not Collected	Not Collected	Not Collected	Not Collected	Not collected	1	Positive	Negative	Negative	Positive	100	Positive	Positive	Negative	Negative	Negative	Negative	Negative	Negative	Negative	Negative	Negative	Negative	Negative	Negative	Negative	Negative	Negative	100	Positive	Positive
TSP	TSP-0339	8/13/2020	Alive (healthy)	Swine	Juvenile	Adult	6	Months	Female	Mix	No	NA	No	No	Caguas	Collected	Not Collected	Not Collected	Not Collected	Not Collected	Not Collected	Not Collected	Not collected	1	Positive	Negative	Negative	Negative	400	Positive	Positive	Negative	Negative	Negative	1600	Positive	Positive	Negative	Negative	Negative	Negative	Negative	Negative	Negative	Negative	Negative	1600	Positive	Positive
TSP	TSP-0340	8/13/2020	Alive (healthy)	Swine	Juvenile	Adult	6	Months	Female	Mix	No	NA	No	No	Caguas	Collected	Not Collected	Not Collected	Not Collected	Not Collected	Not Collected	Not Collected	Not collected	1	Positive	Negative	Negative	Positive	100	Positive	Positive	Negative	Negative	Negative	100	Positive	Positive	Negative	Negative	Negative	Negative	Negative	Negative	Negative	Negative	Negative	200	Positive	Positive
TSP	TSP-0341	8/27/2020	Alive (healthy)	Swine	Juvenile	Adult	6	Months	Female	Mix	No	NA	No	No	Rio Grande	Collected	Not Collected	Not Collected	Not Collected	Not Collected	Not Collected	Not Collected	Not collected	1	Positive	Negative	Negative	Positive	Negative	Negative	Negative	Negative	Negative	Negative	Negative	Negative	Negative	Negative	Negative	Negative	Negative	Negative	Negative	Negative	Negative	Negative	Negative	Negative	Negative
TSP	TSP-0342	8/27/2020	Alive (healthy)	Swine	Juvenile	Adult	6	Months	Female	Mix	No	NA	No	No	Rio Grande	Collected	Not Collected	Not Collected	Not Collected	Not Collected	Not Collected	Not Collected	Not collected	1	Positive	Negative	Negative	Positive	Negative	Negative	Negative	Negative	Negative	Negative	Negative	Negative	Negative	Negative	Negative	Negative	Negative	Negative	Negative	Negative	Negative	Negative	Negative	Negative	Negative
TSP	TSP-0343	8/27/2020	Alive (healthy)	Swine	Juvenile	Adult	6	Months	Female	Mix	No	NA	No	No	Rio Grande	Collected	Not Collected	Not Collected	Not Collected	Not Collected	Not Collected	Not Collected	Not collected	1	Positive	Negative	Negative	Positive	Negative	Negative	Negative	Negative	Negative	Negative	Negative	Negative	Negative	Negative	Negative	Negative	Negative	Negative	Negative	Negative	Negative	Negative	Negative	Negative	Negative
TSP	TSP-0991	7/9/2021	Alive (healthy)	Swine	Juvenile	Adult	6	Months	Female	Mix	No	NA	No	No	San Juan	Collected	Not Collected	Not Collected	Not Collected	Not Collected	Not Collected	Not Collected	Not collected	1	Positive	Negative	Negative	Positive	Negative	Negative	Negative	Negative	Negative	Negative	Negative	Negative	Negative	Negative	Negative	Negative	Negative	Negative	Negative	Negative	Negative	Negative	Negative	Negative	Negative
TSP	TSP-0992	7/9/2021	Alive (healthy)	Swine	Juvenile	Adult	6	Months	Male	Mix	No	NA	No	No	San Juan	Collected	Not Collected	Not Collected	Not Collected	Not Collected	Not Collected	Not Collected	Not collected	1	Positive	Negative	Negative	Positive	Negative	Negative	Negative	Negative	Negative	Negative	Negative	Negative	Negative	Negative	Negative	Negative	Negative	Negative	Negative	Negative	Negative	Negative	Negative	Negative	Negative
TSP	TSP-0994	7/9/2021	Alive (healthy)	Swine	Juvenile	Adult	6	Months	Male	Mix	No	NA	No	No	San Juan	Collected	Not Collected	Not Collected	Not Collected	Not Collected	Not Collected	Not Collected	Not collected	1	Negative	Negative	Negative	Negative	Negative	Negative	Negative	Negative	Negative	Negative	Negative	Negative	Negative	Negative	Negative	Negative	Negative	Negative	Negative	Negative	Negative	Negative	Negative	Negative	Negative
TSP	TSP-0995	7/9/2021	Alive (healthy)	Swine	Juvenile	Adult	6	Months	Female	Mix	No	NA	No	No	San Juan	Collected	Not Collected	Not Collected	Not Collected	Not Collected	Not Collected	Not Collected	Not collected	1	Positive	Negative	Negative	Positive	Negative	Negative	Negative	Negative	Negative	Negative	Negative	Negative	Negative	Negative	Negative	Negative	Negative	Negative	Negative	Negative	Negative	Negative	Negative	Negative	Negative
TSP	TSP-0322	9/3/2020	Alive (healthy)	Swine	Juvenile	Adult	7	Months	Female	Mix	No	NA	No	No	Aguas Buenas	Collected	Not Collected	Not Collected	Not Collected	Not Collected	Not Collected	Not Collected	Not collected	1	Positive	Negative	Negative	Positive	Negative	Negative	Negative	Negative	Negative	Negative	Negative	Negative	Negative	Negative	Negative	Negative	Negative	Negative	Negative	Negative	Negative	Negative	200	Positive	Positive
TSP	TSP-0323	9/3/2020	Alive (healthy)	Swine	Juvenile	Adult	7	Months	Male	Mix	No	NA	No	No	Aguas Buenas	Collected	Not Collected	Not Collected	Not Collected	Not Collected	Not Collected	Not Collected	Not collected	1	Positive	Negative	Negative	Positive	Negative	Negative	Negative	Negative	Negative	Negative	Negative	Negative	Negative	Negative	Negative	Negative	Negative	Negative	Negative	Negative	Negative	Negative	Negative	Negative	Negative
TSP	TSP-0324	9/3/2020	Alive (healthy)	Swine	Juvenile	Adult	7	Months	Female	Mix	No	NA	No	No	Aguas Buenas	Collected	Not Collected	Not Collected	Not Collected	Not Collected	Not Collected	Not Collected	Not collected	1	Positive	Negative	Negative	Positive	Negative	Negative	Negative	Negative	Negative	Negative	Negative	Negative	Negative	Negative	Negative	Negative	Negative	Negative	Negative	Negative	Negative	Negative	400	Positive	Positive
TSP	TSP-0325	9/3/2020	Alive (healthy)	Swine	Juvenile	Adult	7	Months	Male	Mix	No	NA	No	No	Aguas Buenas	Collected	Not Collected	Not Collected	Not Collected	Not Collected	Not Collected	Not Collected	Not collected	1	Positive	Negative	Negative	Positive	Negative	Negative	Negative	Negative	Negative	Negative	Negative	Negative	Negative	Negative	Negative	Negative	Negative	Negative	Negative	Negative	Negative	Negative	Negative	Negative	Negative
TSP	TSP-0326	9/3/2020	Alive (healthy)	Swine	Juvenile	Adult	7	Months	Female	Mix	No	NA	No	No	Aguas Buenas	Collected	Not Collected	Not Collected	Not Collected	Not Collected	Not Collected	Not Collected	Not collected	1	Positive	Negative	Negative	Positive	Negative	Negative	Negative	Negative	Negative	Negative	Negative	Negative	Negative	Negative	Negative	Negative	Negative	Negative	Negative	Negative	Negative	Negative	400	Positive	Positive
TSP	TSP-0344	8/27/2020	Alive (healthy)	Swine	Juvenile	Adult	8	Months	Female	Mix	No	NA	No	No	Luquillo	Collected	Not Collected	Not Collected	Not Collected	Not Collected	Not Collected	Not Collected	Not collected	1	Positive	Negative	Negative	Positive	Negative	Negative	Negative	Negative	Negative	Negative	Negative	Negative	Negative	Negative	Negative	Negative	Negative	Negative	Negative	Negative	Negative	Negative	Negative	Negative	Negative
TSP	TSP-0345	8/27/2020	Alive (healthy)	Swine	Juvenile	Adult	8	Months	Female	Mix	No	NA	No	No	Luquillo	Collected	Not Collected	Not Collected	Not Collected	Not Collected	Not Collected	Not Collected	Not collected	1	Positive	Negative	Negative	Positive	Negative	Negative	Negative	Negative	Negative	Negative	Negative	Negative	Negative	Negative	Negative	Negative	Negative	Negative	Negative	Negative	Negative	Negative	Negative	Negative	Negative
TSP	TSP-0346	8/27/2020	Alive (healthy)	Swine	Juvenile	Adult	8	Months	Male	Mix	No	NA	No	No	Luquillo	Collected	Not Collected	Not Collected	Not Collected	Not Collected	Not Collected	Not Collected	Not collected	1	Positive	Negative	Negative	Positive	Negative	Negative	Negative	Negative	Negative	Negative	Negative	Negative	Negative	Negative	Negative	Negative	Negative	Negative	Negative	Negative	Negative	Negative	Negative	Negative	Negative
TSP	TSP-0006	11/7/2019	Alive (healthy)	Swine	Juvenile	Adult	9	Months	Unknown	Unknown	Unknown	NA	No	No	Guaynabo	Collected	Not Collected	Not Collected	Not Collected	Not Collected	Not Collected	Not Collected	Not collected	1	Negative	Negative	Negative	Negative	Negative	Negative	Negative	Negative	Negative	Negative	Negative	Negative	Negative	Negative	Negative	Negative	Negative	Negative	Negative	Negative	Negative	Negative	Negative	Negative	Negative
TSP	TSP-0047	9/25/2019	Alive (healthy)	Swine	Juvenile	Adult	9	Months	Female	Unknown	Unknown	NA	No	No	Humacao	Collected	Not Collected	Not Collected	Not Collected	Not Collected	Not Collected	Not Collected	Not collected	1	Positive	Negative	Negative	Positive	Negative	Negative	Negative	Negative	Negative	Negative	Negative	Negative	Negative	Negative	Negative	Negative	Negative	Negative	Negative	Negative	Negative	Negative	Negative	Negative	Negative
TSP	TSP-0048	9/25/2019	Alive (healthy)	Swine	Juvenile	Adult	9	Months	Female	Unknown	Unknown	NA	No	No	Humacao	Collected	Not Collected	Not Collected	Not Collected	Not Collected	Not Collected	Not Collected	Not collected	1	Negative	Negative	Negative	Negative	Negative	Negative	Negative	Negative	Negative	Negative	Negative	Negative	Negative	Negative	Negative	Negative	Negative	Negative	Negative	Negative	Negative	Negative	Negative	Negative	Negative
TSP	TSP-0049	9/25/2019	Alive (healthy)	Swine	Juvenile	Adult	9	Months	Female	Unknown	Unknown	NA	No	No	Humacao	Collected	Not Collected	Not Collected	Not Collected	Not Collected	Not Collected	Not Collected	Not collected	1	Negative	Negative	Negative	Negative	Negative	Negative	Negative	Negative	Negative	Negative	Negative	Negative	Negative	Negative	Negative	Negative	Negative	Negative	Negative	Negative	Negative	Negative	Negative	Negative	Negative
TSP	TSP-0050	9/25/2019	Alive (healthy)	Swine	Juvenile	Adult	9	Months	Female	Unknown	Unknown	NA	No	No	Humacao	Collected	Not Collected	Not Collected	Not Collected	Not Collected	Not Collected	Not Collected	Not collected	1	Positive	Negative	Negative	Positive	200	Positive	Positive	Negative	Negative	Negative	Negative	Negative	Negative	100	Positive	Positive	Negative	Negative	Negative	Negative	Negative	Negative	Negative	Negative	Negative
TSP	TSP-0051	9/25/2019	Alive (healthy)	Swine	Juvenile	Adult	9	Months	Female	Unknown	Unknown	NA	No	No	Humacao	Collected	Not Collected	Not Collected	Not Collected	Not Collected	Not Collected	Not Collected	Not collected	1	Negative	Negative	Negative	Negative	Negative	Negative	Negative	Negative	Negative	Negative	Negative	Negative	Negative	Negative	Negative	Negative	Negative	Negative	Negative	Negative	Negative	Negative	Negative	Negative	Negative
TSP	TSP-0363	6/23/2021	Alive (healthy)	Swine	Juvenile	Adult	9	Months	Female	Mix	No	NA	No	No	Rio Grande	Collected	Not Collected	Not Collected	Not Collected	Not Collected	Not Collected	Not Collected	Not collected	1	Positive	Negative	Negative	Positive	Negative	Negative	Negative	Negative	Negative	Negative	Negative	Negative	Negative	Negative	Negative	Negative	Negative	Negative	Negative	Negative	Negative	Negative	400	Positive	Positive
TSP	TSP-0364	6/23/2021	Alive (healthy)	Swine	Juvenile	Adult	9	Months	Female	Mix	No	NA	No	No	Rio Grande	Collected	Not Collected	Not Collected	Not Collected	Not Collected	Not Collected	Not Collected	Not collected	1	Positive	Negative	Negative	Positive	Negative	Negative	Negative	Negative	Negative	Negative	Negative	Negative	Negative	Negative	Negative	Negative	Negative	Negative	Negative	Negative	Negative	Negative	Negative	Negative	Negative
TSP	TSP-0365	6/23/2021	Alive (healthy)	Swine	Juvenile	Adult	9	Months	Female	Mix	No	NA	No	No	Rio Grande	Collected	Not Collected	Not Collected	Not Collected	Not Collected	Not Collected	Not Collected	Not collected	1	Positive	Negative	Negative	Positive	Negative	Negative	Negative	Negative	Negative	Negative	Negative	Negative	Negative	Negative	Negative	Negative	Negative	Negative	Negative	Negative	Negative	Negative	Negative	Negative	Negative
TSP	TSP-0276	6/12/2020	Euthanized (sick)	Swine	Juvenile	Juvenile	14	Days	Male	Mix	No	NA	No	This animal had been vomiting and having diarrhea for several days	Naranjito	Not Collected	Not Collected	Collected	Not Collected	Collected	Collected	Collected	Not collected	1	NA	NA	NA	NA	NA	NA	NA	NA	NA	NA	NA	NA	NA	NA	NA	NA	NA	NA	NA	NA	NA	NA	NA	NA	NA
TSP	TSP-0001	11/7/2019	Alive (healthy)	Swine	Juvenile	Unknown	Unknown	NA	Unknown	Unknown	Unknown	NA	No	No	San Juan	Collected	Not Collected	Not Collected	Not Collected	Not Collected	Not Collected	Not Collected	Not collected	1	Positive	Negative	Negative	Positive	Negative	Negative	Negative	Negative	Negative	Negative	Negative	Negative	Negative	Negative	Negative	Negative	Negative	Negative	Negative	Negative	Negative	Negative	400	Positive	Positive
TSP	TSP-0002	11/7/2019	Alive (healthy)	Swine	Juvenile	Unknown	Unknown	NA	Unknown	Unknown	Unknown	NA	No	No	San Juan	Collected	Not Collected	Not Collected	Not Collected	Not Collected	Not Collected	Not Collected	Not collected	1	Positive	Negative	Negative	Positive	Negative	Negative	Negative	100	Positive	Positive	Negative	Negative	Negative	Negative	Negative	Negative	Negative	Negative	Negative	Negative	Negative	Negative	200	Positive	Positive
TSP	TSP-0003	11/7/2019	Alive (healthy)	Swine	Juvenile	Unknown	Unknown	NA	Unknown	Unknown	Unknown	NA	No	No	San Juan	Collected	Not Collected	Not Collected	Not Collected	Not Collected	Not Collected	Not Collected	Not collected	1	Positive	Negative	Negative	Positive	100	Positive	Positive	Negative	Negative	Negative	Negative	Negative	Negative	Negative	Negative	Negative	Negative	Negative	Negative	Negative	Negative	Negative	Negative	Negative	Negative
TSP	TSP-0004	11/7/2019	Alive (healthy)	Swine	Juvenile	Unknown	Unknown	NA	Unknown	Unknown	Unknown	NA	No	No	San Juan	Collected	Not Collected	Not Collected	Not Collected	Not Collected	Not Collected	Not Collected	Not collected	1	Negative	Negative	Negative	Negative	Negative	Negative	Negative	Negative	Negative	Negative	Negative	Negative	Negative	Negative	Negative	Negative	Negative	Negative	Negative	Negative	Negative	Negative	Negative	Negative	Negative
TSP	TSP-0005	11/7/2019	Alive (healthy)	Swine	Juvenile	Unknown	Unknown	NA	Unknown	Unknown	Unknown	NA	No	No	San Juan	Collected	Not Collected	Not Collected	Not Collected	Not Collected	Not Collected	Not Collected	Not collected	1	Positive	Negative	Negative	Positive	Negative	Negative	Negative	Negative	Negative	Negative	Negative	Negative	Negative	Negative	Negative	Negative	Negative	Negative	Negative	Negative	Negative	Negative	Negative	Negative	Negative
TSP	TSP-0007	11/7/2019	Alive (healthy)	Swine	Juvenile	Unknown	Unknown	NA	Unknown	Unknown	Unknown	NA	No	No	Guaynabo	Collected	Not Collected	Not Collected	Not Collected	Not Collected	Not Collected	Not Collected	Not collected	1	Positive	Negative	Negative	Negative	Negative	Negative	Negative	Negative	Negative	Negative	Negative	Negative	Negative	Negative	Negative	Negative	Negative	Negative	Negative	Negative	Negative	Negative	Negative	Negative	Negative
TSP	TSP-0008	11/7/2019	Alive (healthy)	Swine	Juvenile	Unknown	Unknown	NA	Unknown	Unknown	Unknown	NA	No	No	Guaynabo	Collected	Not Collected	Not Collected	Not Collected	Not Collected	Not Collected	Not Collected	Not collected	1	Negative	Negative	Negative	Negative	Negative	Negative	Negative	Negative	Negative	Negative	Negative	Negative	Negative	Negative	Negative	Negative	Negative	Negative	Negative	Negative	Negative	Negative	Negative	Negative	Negative
TSP	TSP-0009	11/7/2019	Alive (healthy)	Swine	Juvenile	Unknown	Unknown	NA	Unknown	Unknown	Unknown	NA	No	No	Guaynabo	Collected	Not Collected	Not Collected	Not Collected	Not Collected	Not Collected	Not Collected	Not collected	1	Positive	Negative	Negative	Negative	Negative	Negative	Negative	Negative	Negative	Negative	Negative	Negative	Negative	Negative	Negative	Negative	Negative	Negative	Negative	Negative	Negative	Negative	100	Positive	Positive
TSP	TSP-0012	12/4/2019	Alive (healthy)	Swine	Juvenile	Unknown	Unknown	NA	Female	Unknown	Unknown	NA	No	No	Las Piedras	Collected	Not Collected	Not Collected	Not Collected	Not Collected	Not Collected	Not Collected	Not collected	1	Positive	Negative	Negative	Positive	Negative	Negative	Negative	Negative	Negative	Negative	Negative	Negative	Negative	Negative	Negative	Negative	Negative	Negative	Negative	Negative	Negative	Negative	Negative	Negative	Negative
TSP	TSP-0052	9/25/2019	Alive (healthy)	Swine	Juvenile	Unknown	Unknown	NA	Unknown	Unknown	Unknown	NA	No	No	Humacao	Collected	Not Collected	Not Collected	Not Collected	Not Collected	Not Collected	Not Collected	Not collected	1	Negative	Negative	Negative	Negative	Negative	Negative	Negative	Negative	Negative	Negative	Negative	Negative	Negative	Negative	Negative	Negative	Negative	Negative	Negative	Negative	Negative	Negative	Negative	Negative	Negative
TSP	TSP-0053	9/25/2019	Alive (healthy)	Swine	Unknown	Unknown	Unknown	NA	Unknown	Unknown	Unknown	NA	No	No	Humacao	Collected	Not Collected	Not Collected	Not Collected	Not Collected	Not Collected	Not Collected	Not collected	1	Positive	Negative	Negative	Positive	Negative	Negative	Negative	Negative	Negative	Negative	Negative	Negative	Negative	Negative	Negative	Negative	Negative	Negative	Negative	Negative	Negative	Negative	Negative	Negative	Negative
TSP	TSP-0054	9/25/2019	Alive (healthy)	Swine	Juvenile	Unknown	Unknown	NA	Unknown	Unknown	Unknown	NA	No	No	Humacao	Collected	Not Collected	Not Collected	Not Collected	Not Collected	Not Collected	Not Collected	Not collected	1	Positive	Negative	Negative	Positive	Negative	Negative	Negative	Negative	Negative	Negative	Negative	Negative	Negative	Negative	Negative	Negative	Negative	Negative	Negative	Negative	Negative	Negative	Negative	Negative	Negative
TSP	TSP-0060	10/23/2019	Alive (healthy)	Swine	Juvenile	Unknown	Unknown	NA	Unknown	Unknown	Unknown	NA	No	No	Juncos	Collected	Not Collected	Not Collected	Not Collected	Not Collected	Not Collected	Not Collected	Not collected	1	Positive	Negative	Negative	Positive	100	Positive	Positive	800	Positive	Positive	Negative	Negative	Negative	Negative	Negative	Negative	Negative	Negative	Negative	Negative	Negative	Positive	100	Positive	Positive
TSP	TSP-0061	10/23/2019	Alive (healthy)	Swine	Juvenile	Unknown	Unknown	NA	Unknown	Unknown	Unknown	NA	No	No	Juncos	Collected	Not Collected	Not Collected	Not Collected	Not Collected	Not Collected	Not Collected	Not collected	1	Negative	Negative	Negative	Negative	Negative	Negative	Negative	Negative	Negative	Negative	Negative	Negative	Negative	Negative	Negative	Negative	Negative	Negative	Negative	Negative	Negative	Negative	Negative	Negative	Negative
TSP	TSP-0062	10/23/2019	Alive (healthy)	Swine	Juvenile	Unknown	Unknown	NA	Unknown	Unknown	Unknown	NA	No	No	Juncos	Collected	Not Collected	Not Collected	Not Collected	Not Collected	Not Collected	Not Collected	Not collected	1	Negative	Negative	Negative	Negative	Negative	Negative	Negative	Negative	Negative	Negative	Negative	Negative	Negative	Negative	Negative	Negative	Negative	Negative	Negative	Negative	Negative	Negative	Negative	Negative	Negative
TSP	TSP-0063	10/23/2019	Alive (healthy)	Swine	Juvenile	Unknown	Unknown	NA	Unknown	Unknown	Unknown	NA	No	No	Juncos	Collected	Not Collected	Not Collected	Not Collected	Not Collected	Not Collected	Not Collected	Not collected	1	Positive	Negative	Negative	Positive	100	Positive	Positive	100	Positive	Positive	Negative	Negative	Negative	Negative	Negative	Negative	100	Positive	Positive	Negative	Negative	Negative	Negative	Negative	Negative
TSP	TSP-0064	10/23/2019	Alive (healthy)	Swine	Juvenile	Unknown	Unknown	NA	Unknown	Unknown	Unknown	NA	No	No	Juncos	Collected	Not Collected	Not Collected	Not Collected	Not Collected	Not Collected	Not Collected	Not collected	1	Positive	Negative	Negative	Negative	Negative	Negative	Negative	100	Positive	Positive	Negative	Negative	Negative	Negative	Negative	Negative	Negative	Negative	Negative	Negative	Negative	Negative	Negative	Negative	Negative
TSP	TSP-0069	10/23/2019	Alive (healthy)	Swine	Juvenile	Unknown	Unknown	NA	Unknown	Unknown	Unknown	NA	No	No	Juncos	Collected	Not Collected	Not Collected	Not Collected	Not Collected	Not Collected	Not Collected	Not collected	1	Positive	Negative	Negative	Positive	Negative	Negative	Negative	100	Positive	Positive	Negative	Negative	Negative	Negative	Negative	Negative	Negative	Negative	Negative	Negative	Negative	Negative	Negative	Negative	Negative
TSP	TSP-0070	10/23/2019	Alive (healthy)	Swine	Juvenile	Unknown	Unknown	NA	Unknown	Unknown	Unknown	NA	No	No	Juncos	Collected	Not Collected	Not Collected	Not Collected	Not Collected	Not Collected	Not Collected	Not collected	1	Positive	Negative	Negative	Positive	Negative	Negative	Negative	Negative	Negative	Negative	Negative	Negative	Negative	Negative	Negative	Negative	Negative	Negative	Negative	Negative	Negative	Negative	Negative	Negative	Negative
TSP	TSP-0071	10/23/2019	Alive (healthy)	Swine	Juvenile	Unknown	Unknown	NA	Unknown	Unknown	Unknown	NA	No	No	Juncos	Collected	Not Collected	Not Collected	Not Collected	Not Collected	Not Collected	Not Collected	Not collected	1	Negative	Negative	Negative	Negative	Negative	Negative	Negative	Negative	Negative	Negative	Negative	Negative	Negative	Negative	Negative	Negative	Negative	Negative	Negative	Negative	Negative	Negative	Negative	Negative	Negative
TSP	TSP-0072	10/23/2019	Alive (healthy)	Swine	Juvenile	Unknown	Unknown	NA	Unknown	Unknown	Unknown	NA	No	No	Juncos	Collected	Not Collected	Not Collected	Not Collected	Not Collected	Not Collected	Not Collected	Not collected	1	Negative	Negative	Negative	Negative	Negative	Negative	Negative	Negative	Negative	Negative	Negative	Negative	Negative	Negative	Negative	Negative	Negative	Negative	Negative	Negative	Negative	Negative	Negative	Negative	Negative
TSP	TSP-0163	9/2/2020	Alive (healthy)	Swine	Adult	Unknown	Unknown	NA	Female	Mix	Unknown	NA	No	No	Isabela	Collected	Not Collected	Not Collected	Not Collected	Not Collected	Not Collected	Not Collected	Not collected	1	Positive	Negative	Negative	Positive	Negative	Negative	Negative	Negative	Negative	Negative	Negative	Negative	Negative	Negative	Negative	Negative	Negative	Negative	Negative	Negative	Negative	Negative	100	Positive	Positive
TSP	TSP-0164	9/2/2020	Alive (healthy)	Swine	Adult	Unknown	Unknown	NA	Female	Mix	Unknown	NA	No	No	Isabela	Collected	Not Collected	Not Collected	Not Collected	Not Collected	Not Collected	Not Collected	Not collected	1	Positive	Negative	Negative	Positive	100	Positive	Positive	Negative	Negative	Negative	Negative	Negative	Negative	Negative	Negative	Negative	Negative	Negative	Negative	Negative	Negative	Negative	Negative	Negative	Negative
TSP	TSP-0165	9/2/2020	Alive (healthy)	Swine	Adult	Unknown	Unknown	NA	Female	Mix	Unknown	NA	No	No	Isabela	Collected	Not Collected	Not Collected	Not Collected	Not Collected	Not Collected	Not Collected	Not collected	1	Positive	Negative	Negative	Positive	Negative	Negative	Negative	Negative	Negative	Negative	Negative	Negative	Negative	Negative	Negative	Negative	Negative	Negative	Negative	Negative	Negative	Negative	200	Positive	Positive
TSP	TSP-0166	9/2/2020	Alive (healthy)	Swine	Adult	Unknown	Unknown	NA	Male	Mix	Unknown	NA	No	No	Isabela	Collected	Not Collected	Not Collected	Not Collected	Not Collected	Not Collected	Not Collected	Not collected	1	Positive	Negative	Negative	Positive	100	Positive	Positive	Negative	Negative	Negative	Negative	Negative	Negative	Negative	Negative	Negative	Negative	Negative	Negative	Negative	Negative	Negative	Negative	Negative	Negative
TSP	TSP-0167	9/2/2020	Alive (healthy)	Swine	Adult	Unknown	Unknown	NA	Male	Mix	Unknown	NA	No	No	Isabela	Collected	Not Collected	Not Collected	Not Collected	Not Collected	Not Collected	Not Collected	Not collected	1	Negative	Negative	Negative	Negative	Negative	Negative	Negative	Negative	Negative	Negative	Negative	Negative	Negative	Negative	Negative	Negative	Negative	Negative	Negative	Negative	Negative	Negative	Negative	Negative	Negative
TSP	TSP-0168	9/2/2020	Alive (healthy)	Swine	Adult	Unknown	Unknown	NA	Female	Mix	Unknown	NA	No	No	Isabela	Collected	Not Collected	Not Collected	Not Collected	Not Collected	Not Collected	Not Collected	Not collected	1	Negative	Negative	Negative	Negative	Negative	Negative	Negative	Negative	Negative	Negative	Negative	Negative	Negative	Negative	Negative	Negative	Negative	Negative	Negative	Negative	Negative	Negative	Negative	Negative	Negative
TSP	TSP-0169	9/2/2020	Alive (healthy)	Swine	Sub-Adult	Unknown	Unknown	NA	Male	Mix	Unknown	NA	No	No	Camuy	Collected	Not Collected	Not Collected	Not Collected	Not Collected	Not Collected	Not Collected	Not collected	1	Positive	Negative	Negative	Positive	Negative	Negative	Negative	Negative	Negative	Negative	Negative	Negative	Negative	Negative	Negative	Negative	Negative	Negative	Negative	Negative	Negative	Negative	Negative	Negative	Negative
TSP	TSP-0170	9/2/2020	Alive (healthy)	Swine	Sub-Adult	Unknown	Unknown	NA	Male	Mix	Unknown	NA	No	No	Camuy	Collected	Not Collected	Not Collected	Not Collected	Not Collected	Not Collected	Not Collected	Not collected	1	Positive	Negative	Negative	Positive	Negative	Negative	Negative	Negative	Negative	Negative	Negative	Negative	Negative	Negative	Negative	Negative	Negative	Negative	Negative	Negative	Negative	Negative	Negative	Negative	Negative
TSP	TSP-0171	9/2/2020	Alive (healthy)	Swine	Sub-Adult	Unknown	Unknown	NA	Female	Mix	Unknown	NA	No	No	Camuy	Collected	Not Collected	Not Collected	Not Collected	Not Collected	Not Collected	Not Collected	Not collected	1	Negative	Negative	Negative	Negative	Negative	Negative	Negative	Negative	Negative	Negative	Negative	Negative	Negative	Negative	Negative	Negative	Negative	Negative	Negative	Negative	Negative	Negative	Negative	Negative	Negative
TSP	TSP-0172	9/2/2020	Alive (healthy)	Swine	Sub-Adult	Unknown	Unknown	NA	Female	Mix	Unknown	NA	No	No	Camuy	Collected	Not Collected	Not Collected	Not Collected	Not Collected	Not Collected	Not Collected	Not collected	1	Positive	Negative	Negative	Positive	Negative	Negative	Negative	Negative	Negative	Negative	Negative	Negative	Negative	Negative	Negative	Negative	Negative	Negative	Negative	Negative	Negative	Negative	Negative	Negative	Negative
TSP	TSP-0173	9/2/2020	Alive (healthy)	Swine	Sub-Adult	Unknown	Unknown	NA	Female	Mix	Unknown	NA	No	No	Camuy	Collected	Not Collected	Not Collected	Not Collected	Not Collected	Not Collected	Not Collected	Not collected	1	Positive	Negative	Negative	Positive	Negative	Negative	Negative	Negative	Negative	Negative	Negative	Negative	Negative	Negative	Negative	Negative	Negative	Negative	Negative	Negative	Negative	Negative	Negative	Negative	Negative
TSP	TSP-0273	8/20/2020	Alive (healthy)	Swine	Adult	Unknown	Unknown	NA	Female	Yorkshire mix	Unknown	NA	No	No	Ciales	Collected	Not Collected	Not Collected	Not Collected	Not Collected	Not Collected	Not Collected	Not collected	1	Positive	Negative	Negative	Negative	Negative	Negative	Negative	100	Positive	Positive	Negative	Negative	Negative	Negative	Negative	Negative	Negative	Negative	Negative	Negative	Negative	Negative	Negative	Negative	Negative
TSP	TSP-0274	7/20/2020	Alive (healthy)	Swine	Adult	Unknown	Unknown	NA	Male	Yorkshire mix	Unknown	NA	No	No	Ciales	Collected	Not Collected	Not Collected	Not Collected	Not Collected	Not Collected	Not Collected	Not collected	1	Positive	Negative	Negative	Positive	Negative	Negative	Negative	Negative	Negative	Negative	Negative	Negative	Negative	Negative	Negative	Negative	100	Positive	Positive	Negative	Negative	Negative	Negative	Negative	Negative
TSP	TSP-0275	7/20/2020	Alive (healthy)	Swine	Adult	Unknown	Unknown	NA	Female	Yorkshire mix	Unknown	NA	No	No	Ciales	Collected	Not Collected	Not Collected	Not Collected	Not Collected	Not Collected	Not Collected	Not collected	1	Positive	Negative	Negative	Positive	100	Positive	Positive	Negative	Negative	Negative	Negative	Negative	Negative	Negative	Negative	Negative	Negative	Negative	Negative	Negative	Negative	Negative	100	Positive	Positive
TSP	TSP-0277	7/1/2020	Alive (healthy)	Swine	Adult	Unknown	Unknown	NA	Unknown	Unknown	Unknown	NA	No	No	Cidra	Collected	Not Collected	Not Collected	Not Collected	Not Collected	Not Collected	Not Collected	Not collected	1	Positive	Negative	Negative	Positive	Negative	Negative	Negative	Negative	Negative	Negative	Negative	Negative	Negative	Negative	Negative	Negative	Negative	Negative	Negative	Negative	Negative	Negative	100	Positive	Positive
TSP	TSP-0278	7/1/2020	Alive (healthy)	Swine	Adult	Unknown	Unknown	NA	Unknown	Unknown	Unknown	NA	No	No	Cidra	Collected	Not Collected	Not Collected	Not Collected	Not Collected	Not Collected	Not Collected	Not collected	1	Positive	Negative	Negative	Positive	200	Positive	Positive	Negative	Negative	Negative	Negative	Negative	Negative	Negative	Negative	Negative	Negative	Negative	Negative	Negative	Negative	Negative	Negative	Negative	Negative
TSP	TSP-0279	7/1/2020	Alive (healthy)	Swine	Adult	Unknown	Unknown	NA	Unknown	Unknown	Unknown	NA	No	No	Cidra	Collected	Not Collected	Not Collected	Not Collected	Not Collected	Not Collected	Not Collected	Not collected	1	Positive	Negative	Negative	Positive	Negative	Negative	Negative	Negative	Negative	Negative	Negative	Negative	Negative	Negative	Negative	Negative	Negative	Negative	Negative	Negative	Negative	Negative	Negative	Negative	Negative
TSP	TSP-0280	7/1/2020	Alive (healthy)	Swine	Adult	Unknown	Unknown	NA	Unknown	Unknown	Unknown	NA	No	No	Cidra	Collected	Not Collected	Not Collected	Not Collected	Not Collected	Not Collected	Not Collected	Not collected	1	Positive	Negative	Negative	Positive	Negative	Negative	Negative	Negative	Negative	Negative	Negative	Negative	Negative	Negative	Negative	Negative	Negative	Negative	Negative	Negative	Negative	Negative	Negative	Negative	Negative
TSP	TSP-0290	7/1/2020	Alive (healthy)	Swine	Sub-Adult	Unknown	Unknown	NA	Male	Unknown	Unknown	NA	No	No	Cidra	Collected	Not Collected	Not Collected	Not Collected	Not Collected	Not Collected	Not Collected	Not collected	1	Positive	Negative	Negative	Negative	Negative	Negative	Negative	Negative	Negative	Negative	Negative	Negative	Negative	Negative	Negative	Negative	Negative	Negative	Negative	Negative	Negative	Negative	Negative	Negative	Negative
TSP	TSP-0291	6/24/2020	Alive (healthy)	Swine	Sub-Adult	Unknown	Unknown	NA	Unknown	Unknown	Unknown	NA	No	No	Yabucoa	Collected	Not Collected	Not Collected	Not Collected	Not Collected	Not Collected	Not Collected	Not collected	1	Negative	Negative	Negative	Negative	Negative	Negative	Negative	Negative	Negative	Negative	Negative	Negative	Negative	Negative	Negative	Negative	Negative	Negative	Negative	Negative	Negative	Negative	Negative	Negative	Negative
TSP	TSP-0292	6/24/2020	Alive (healthy)	Swine	Sub-Adult	Unknown	Unknown	NA	Unknown	Unknown	Unknown	NA	No	No	Yabucoa	Collected	Not Collected	Not Collected	Not Collected	Not Collected	Not Collected	Not Collected	Not collected	1	Positive	Negative	Negative	Negative	Negative	Negative	Negative	Negative	Negative	Negative	Negative	Negative	Negative	Negative	Negative	Negative	Negative	Negative	Negative	Negative	Negative	Negative	Negative	Negative	Negative
TSP	TSP-0293	6/24/2020	Alive (healthy)	Swine	Adult	Unknown	Unknown	NA	Unknown	Unknown	Unknown	NA	No	No	Yabucoa	Collected	Not Collected	Not Collected	Not Collected	Not Collected	Not Collected	Not Collected	Not collected	1	Positive	Negative	Negative	Positive	Negative	Negative	Negative	Negative	Negative	Negative	Negative	Negative	Negative	Negative	Negative	Negative	Negative	Negative	Negative	Negative	Negative	Negative	Negative	Negative	Negative
TSP	TSP-0294	6/24/2020	Alive (healthy)	Swine	Sub-Adult	Unknown	Unknown	NA	Unknown	Unknown	Unknown	NA	No	No	Yabucoa	Collected	Not Collected	Not Collected	Not Collected	Not Collected	Not Collected	Not Collected	Not collected	1	Positive	Negative	Negative	Negative	Negative	Negative	Negative	Negative	Negative	Negative	Negative	Negative	Negative	Negative	Negative	Negative	Negative	Negative	Negative	Negative	Negative	Negative	100	Positive	Positive
TSP	TSP-0295	6/24/2020	Alive (healthy)	Swine	Sub-Adult	Unknown	Unknown	NA	Unknown	Unknown	Unknown	NA	No	No	Fajardo	Collected	Not Collected	Not Collected	Not Collected	Not Collected	Not Collected	Not Collected	Not collected	1	Positive	Negative	Negative	Positive	Negative	Negative	Negative	Negative	Negative	Negative	Negative	Negative	Negative	Negative	Negative	Negative	Negative	Negative	Negative	Negative	Negative	Negative	100	Positive	Positive
TSP	TSP-0296	6/24/2020	Alive (healthy)	Swine	Sub-Adult	Unknown	Unknown	NA	Unknown	Unknown	Unknown	NA	No	No	Fajardo	Collected	Not Collected	Not Collected	Not Collected	Not Collected	Not Collected	Not Collected	Not collected	1	Positive	Negative	Negative	Positive	Negative	Negative	Negative	Negative	Negative	Negative	Negative	Negative	Negative	Negative	Negative	Negative	Negative	Negative	Negative	Negative	Negative	Negative	Negative	Negative	Negative
TSP	TSP-0297	6/24/2020	Alive (healthy)	Swine	Sub-Adult	Unknown	Unknown	NA	Female	Unknown	Unknown	NA	No	No	Fajardo	Collected	Not Collected	Not Collected	Not Collected	Not Collected	Not Collected	Not Collected	Not collected	1	Positive	Negative	Negative	Positive	Negative	Negative	Negative	Negative	Negative	Negative	Negative	Negative	Negative	Negative	Negative	Negative	Negative	Negative	Negative	Negative	Negative	Negative	Negative	Negative	Negative
TSP	TSP-0298	6/12/2020	Alive (healthy)	Swine	Sub-Adult	Unknown	Unknown	NA	Unknown	Unknown	No	NA	No	No	Naranjito	Collected	Not Collected	Not Collected	Not Collected	Not Collected	Not Collected	Not Collected	Not collected	1	Positive	Negative	Negative	Positive	Negative	Negative	Negative	Negative	Negative	Negative	Negative	Negative	Negative	Negative	Negative	Negative	Negative	Negative	Negative	Negative	Negative	Negative	200	Positive	Positive
TSP	TSP-0299	6/12/2020	Alive (healthy)	Swine	Sub-Adult	Unknown	Unknown	NA	Unknown	Unknown	No	NA	No	No	Naranjito	Collected	Not Collected	Not Collected	Not Collected	Not Collected	Not Collected	Not Collected	Not collected	1	Positive	Negative	Negative	Positive	Negative	Negative	Negative	Negative	Negative	Negative	Negative	Negative	Negative	Negative	Negative	Negative	Negative	Negative	Negative	Negative	Negative	Negative	100	Positive	Positive
TSP	TSP-0300	6/12/2020	Alive (healthy)	Swine	Sub-Adult	Unknown	Unknown	NA	Unknown	Unknown	Unknown	NA	No	No	Aguas Buenas	Collected	Not Collected	Not Collected	Not Collected	Not Collected	Not Collected	Not Collected	Not collected	1	Positive	Negative	Negative	Positive	Negative	Negative	Negative	Negative	Negative	Negative	Negative	Negative	Negative	Negative	Negative	Negative	Negative	Negative	Negative	Negative	Negative	Negative	Negative	Negative	Negative
TSP	TSP-0301	6/12/2020	Alive (healthy)	Swine	Sub-Adult	Unknown	Unknown	NA	Unknown	Unknown	Unknown	NA	No	No	Aguas Buenas	Collected	Not Collected	Not Collected	Not Collected	Not Collected	Not Collected	Not Collected	Not collected	1	Positive	Negative	Negative	Positive	Negative	Negative	Negative	Negative	Negative	Negative	Negative	Negative	Negative	Negative	Negative	Negative	Negative	Negative	Negative	Negative	Negative	Negative	Negative	Negative	Negative
TSP	TSP-0302	6/12/2020	Alive (healthy)	Swine	Sub-Adult	Unknown	Unknown	NA	Unknown	Unknown	Unknown	NA	No	No	Aguas Buenas	Collected	Not Collected	Not Collected	Not Collected	Not Collected	Not Collected	Not Collected	Not collected	1	Positive	Negative	Negative	Negative	Negative	Negative	Negative	Negative	Negative	Negative	Negative	Negative	Negative	Negative	Negative	Negative	Negative	Negative	Negative	Negative	Negative	Negative	Negative	Negative	Negative
TSP	TSP-0303	6/12/2020	Alive (healthy)	Swine	Sub-Adult	Unknown	Unknown	NA	Unknown	Unknown	Unknown	NA	No	No	Aguas Buenas	Collected	Not Collected	Not Collected	Not Collected	Not Collected	Not Collected	Not Collected	Not collected	1	Positive	Negative	Negative	Positive	Negative	Negative	Negative	Negative	Negative	Negative	Negative	Negative	Negative	Negative	Negative	Negative	Negative	Negative	Negative	Negative	Negative	Negative	Negative	Negative	Negative
TSP	TSP-0309	7/22/2020	Alive (healthy)	Swine	Adult	Unknown	Unknown	NA	Female	Unknown	Unknown	NA	No	No	Canovanas	Collected	Not Collected	Not Collected	Not Collected	Not Collected	Not Collected	Not Collected	Not collected	1	Positive	Negative	Negative	Positive	Negative	Negative	Negative	Negative	Negative	Negative	Negative	Negative	Negative	Negative	Negative	Negative	Negative	Negative	Negative	100	Positive	Positive	200	Positive	Positive
TSP	TSP-0310	7/22/2020	Alive (healthy)	Swine	Adult	Unknown	Unknown	NA	Female	Unknown	Unknown	NA	No	No	Canovanas	Collected	Not Collected	Not Collected	Not Collected	Not Collected	Not Collected	Not Collected	Not collected	1	Positive	Negative	Negative	Positive	Negative	Negative	Negative	Negative	Negative	Negative	200	Positive	Positive	Negative	Negative	Negative	Negative	Negative	Negative	Negative	Negative	Negative	200	Positive	Positive
TSP	TSP-0311	7/22/2020	Alive (healthy)	Swine	Adult	Unknown	Unknown	NA	Female	Unknown	Unknown	NA	No	No	Canovanas	Collected	Not Collected	Not Collected	Not Collected	Not Collected	Not Collected	Not Collected	Not collected	1	Positive	Negative	Negative	Positive	Negative	Negative	Negative	Negative	Negative	Negative	Negative	Negative	Negative	Negative	Negative	Negative	Negative	Negative	Negative	Negative	Negative	Negative	100	Positive	Positive
TSP	TSP-0312	7/22/2020	Alive (healthy)	Swine	Adult	Unknown	Unknown	NA	Female	Unknown	Unknown	NA	No	No	Canovanas	Collected	Not Collected	Not Collected	Not Collected	Not Collected	Not Collected	Not Collected	Not collected	1	Positive	Negative	Negative	Positive	Negative	Negative	Negative	Negative	Negative	Negative	Negative	Negative	Negative	Negative	Negative	Negative	Negative	Negative	Negative	Negative	Negative	Negative	200	Positive	Positive
TSP	TSP-0313	7/22/2020	Alive (healthy)	Swine	Adult	Unknown	Unknown	NA	Female	Unknown	Unknown	NA	No	No	Canovanas	Collected	Not Collected	Not Collected	Not Collected	Not Collected	Not Collected	Not Collected	Not collected	1	Positive	Negative	Negative	Positive	100	Positive	Positive	Negative	Negative	Negative	Negative	Negative	Negative	Negative	Negative	Negative	Negative	Negative	Negative	Negative	Negative	Negative	1600	Positive	Positive
TSP	TSP-0347	8/27/2020	Alive (healthy)	Swine	Juvenile	Unknown	Unknown	NA	Unknown	Mix	No	NA	No	No	Rio Grande	Collected	Not Collected	Not Collected	Not Collected	Not Collected	Not Collected	Not Collected	Not collected	1	Positive	Negative	Negative	Positive	Negative	Negative	Negative	100	Positive	Positive	Negative	Negative	Negative	Negative	Negative	Negative	Negative	Negative	Negative	Negative	Negative	Negative	Negative	Negative	Negative
TSP	TSP-0348	8/27/2020	Alive (healthy)	Swine	Juvenile	Unknown	Unknown	NA	Unknown	Mix	No	NA	No	No	Rio Grande	Collected	Not Collected	Not Collected	Not Collected	Not Collected	Not Collected	Not Collected	Not collected	1	Positive	Negative	Negative	Positive	Negative	Negative	Negative	Negative	Negative	Negative	Negative	Negative	Negative	Negative	Negative	Negative	Negative	Negative	Negative	Negative	Negative	Negative	200	Positive	Positive
TSP	TSP-0349	8/27/2020	Alive (healthy)	Swine	Juvenile	Unknown	Unknown	NA	Unknown	Mix	No	NA	No	No	Rio Grande	Collected	Not Collected	Not Collected	Not Collected	Not Collected	Not Collected	Not Collected	Not collected	1	Positive	Negative	Negative	Positive	100	Positive	Positive	Negative	Negative	Negative	Negative	Negative	Negative	Negative	Negative	Negative	Negative	Negative	Negative	Negative	Negative	Negative	100	Positive	Positive
TSP	TSP-0359	6/23/2021	Alive (healthy)	Swine	Sub-Adult	Unknown	Unknown	NA	Male	Mix	No	NA	No	No	Rio Grande	Collected	Not Collected	Not Collected	Not Collected	Not Collected	Not Collected	Not Collected	Not collected	1	Negative	Negative	Negative	Negative	Negative	Negative	Negative	Negative	Negative	Negative	Negative	Negative	Negative	Negative	Negative	Negative	Negative	Negative	Negative	Negative	Negative	Negative	Negative	Negative	Negative
TSP	TSP-0361	6/23/2021	Alive (healthy)	Swine	Sub-Adult	Unknown	Unknown	NA	Female	Mix	No	NA	No	No	Rio Grande	Collected	Not Collected	Not Collected	Not Collected	Not Collected	Not Collected	Not Collected	Not collected	1	Positive	Negative	Negative	Negative	Negative	Negative	Negative	100	Positive	Positive	Negative	Negative	Negative	Negative	Negative	Negative	Negative	Negative	Negative	Negative	Negative	Negative	100	Positive	Positive
DCP	DCP-001	9/22/2020	Euthanized (sick)	Bovine	Adult	Adult	Unknown	NA	Female	Holstein	Unknown	NA	Yes	Severe peripheral edema, lethargy, weight loss	Hatillo	Not Collected	Not Collected	Collected	Not Collected	Not Collected	Not Collected	Not Collected	Not collected	1	NA	NA	NA	NA	NA	NA	NA	NA	NA	NA	NA	NA	NA	NA	NA	NA	NA	NA	NA	NA	NA	NA	NA	NA	NA
SRP	SRP-0001	6/1/2020	Euthanized (sick)	Ovine	Adult	Adult	3	Years	Female	Katahdin	No	NA	No	weak, low body condition score	San Lorenzo	Collected	Collected	Collected	Not Collected	Collected	Collected	Collected	Not collected	1	Negative	Negative	Negative	Negative	Negative	Negative	Negative	Negative	Negative	Negative	Negative	Negative	Negative	Negative	Negative	Negative	Negative	Negative	Negative	Negative	Negative	Negative	Negative	Negative	Negative
TSP	TSP-0362	6/23/2021	Alive (healthy)	Swine	Sub-Adult	Unknown	Unknown	NA	Female	Mix	No	NA	No	No	Rio Grande	Collected	Not Collected	Not Collected	Not Collected	Not Collected	Not Collected	Not Collected	Not collected	1	Positive	Negative	Negative	Negative	Negative	Negative	Negative	Negative	Negative	Negative	Negative	Negative	Negative	Negative	Negative	Negative	Negative	Negative	Negative	Negative	Negative	Negative	Negative	Negative	Negative
TSP	TSP-0366	6/23/2021	Alive (healthy)	Swine	Sub-Adult	Unknown	Unknown	NA	Male	Mix	No	NA	No	No	Rio Grande	Collected	Not Collected	Not Collected	Not Collected	Not Collected	Not Collected	Not Collected	Not collected	1	Positive	Negative	Negative	Negative	Negative	Negative	Negative	Negative	Negative	Negative	Negative	Negative	Negative	Negative	Negative	Negative	Negative	Negative	Negative	Negative	Negative	Negative	200	Positive	Positive
[truncated: 198 more columns]
