# Supplementary material for: Leptospira Species Infection and Seropositivity in Domestic Livestock and Feral Swine in Puerto Rico
Source: Transbound Emerg Dis. 2026 May 27;2026:2538118. doi: 10.1155/tbed/2538118 (PMC13213916; doi:10.1155/tbed/2538118)
Supplement: Supplementary file 3 — Supporting Information 3 File S2. Leptospirosis testing results (MAT, PCR, FAT, and culture) for feral swine sampled in Puerto Rico from August 2019 to June 2021. [file TBED-2026-2538118-s002.csv]

ProjectCode	CDC ID	InitialSampleCollectionDate	Status	Species	AgeClass	Age(Number)	Age(Unit)	Sex	Breed	LeptoVxStatus	VaccinationDate	Lepto-Suspect?	ClinicalSigns	Municipality	Serum	WholeBlood	Kidney	KidneyCulture	Urine	UrineCultureA	UrineCultureB	FetalTissuesCollected	#ofSampleCollectionDays	Day1MAT	AustralisSerovar	AustralisSerovarYN	AustralisSerogroupYN	AutumnalisSerovar	AutumnalisSerovarYN	AutumnalisSerogroupYN	BallumSerovar	BallumSerovarYN	BallumSerogroupYN	BataviaeSerovar	BataviaeSerovarYN	BataviaeSerogroupYN	CanicolaSerovar	CanicolaSerovarYN	CanicolaSerogroupYN	GrippotyphosaSerovar	GrippotyphosaSerovarYN	GrippotyphosaSerogroupYN	HardjoSerovar	HardjoSerovarYN	SejroeSerogroupYN	IcterohaemorrhagiaeSerovar	IcterohaemorrhagiaeSerovarYN	IcterohaemorrhagiaeSerogroupYN	PomonaSerovar
CMP	CMP-294	8/12/2019-8/16/2019	Culled	Swine	Adult	NA	NA	Unknown	Unknown	Unknown	NA	NA	NA	San Juan	Collected	Not collected	Collected	Not collected	Not collected	Not collected	Not collected	Not collected	1	Positive	Negative	Negative	Positive	Negative	Negative	Negative	Negative	Negative	Negative	Negative	Negative	Negative	Negative	Negative	Negative	Negative	Negative	Negative	NA	NA	Negative	Negative	Negative	Negative	Negative
CMP	CMP-295	8/12/2019-8/16/2019	Culled	Swine	Adult	NA	NA	Female	Unknown	Unknown	NA	NA	NA	San Juan	Collected	Not collected	Collected	Not collected	Collected	Collected	Collected	Not collected	1	Positive	Negative	Negative	Positive	Negative	Negative	Negative	Negative	Negative	Negative	Negative	Negative	Negative	Negative	Negative	Negative	Negative	Negative	Negative	NA	NA	Negative	100	Positive	Positive	Negative
CMP	CMP-296	8/12/2019-8/16/2019	Culled	Swine	Adult	NA	NA	Male	Unknown	Unknown	NA	NA	NA	San Juan	Collected	Not collected	Collected	Not collected	Collected	Collected	Collected	Not collected	1	Positive	Negative	Negative	Negative	100	Positive	Positive	Negative	Negative	Negative	Negative	Negative	Negative	Negative	Negative	Negative	Negative	Negative	Negative	NA	NA	Negative	Negative	Negative	Negative	Negative
CMP	CMP-297	8/12/2019-8/16/2019	Culled	Swine	Adult	NA	NA	Male	Unknown	Unknown	NA	NA	NA	San Juan	Collected	Not collected	Collected	Not collected	Collected	Collected	Collected	Not collected	1	Negative	Negative	Negative	Negative	Negative	Negative	Negative	Negative	Negative	Negative	Negative	Negative	Negative	Negative	Negative	Negative	Negative	Negative	Negative	NA	NA	Negative	Negative	Negative	Negative	Negative
CMP	CMP-298	8/12/2019-8/16/2019	Culled	Swine	Adult	NA	NA	Female	Unknown	Unknown	NA	NA	NA	San Juan	Collected	Not collected	Collected	Not collected	Not collected	Not collected	Not collected	Not collected	1	Negative	Negative	Negative	Negative	Negative	Negative	Negative	Negative	Negative	Negative	Negative	Negative	Negative	Negative	Negative	Negative	Negative	Negative	Negative	NA	NA	Negative	Negative	Negative	Negative	Negative
CMP	CMP-299	8/12/2019-8/16/2019	Culled	Swine	Adult	NA	NA	Male	Unknown	Unknown	NA	NA	NA	San Juan	Collected	Not collected	Collected	Not collected	Collected	Collected	Collected	Not collected	1	Positive	Negative	Negative	Positive	100	Positive	Positive	Negative	Negative	Negative	Negative	Negative	Negative	Negative	Negative	Negative	Negative	Negative	Negative	NA	NA	Negative	Negative	Negative	Negative	Negative
CMP	CMP-300	8/12/2019-8/16/2019	Culled	Swine	Adult	NA	NA	Female	Unknown	Unknown	NA	NA	NA	San Juan	Collected	Not collected	Collected	Not collected	Not collected	Not collected	Not collected	Not collected	1	Negative	Negative	Negative	Negative	Negative	Negative	Negative	Negative	Negative	Negative	Negative	Negative	Negative	Negative	Negative	Negative	Negative	Negative	Negative	NA	NA	Negative	Negative	Negative	Negative	Negative
CMP	CMP-301	8/12/2019-8/16/2019	Culled	Swine	Adult	NA	NA	Female	Unknown	Unknown	NA	NA	NA	San Juan	Collected	Not collected	Collected	Not collected	Not collected	Not collected	Not collected	Collected	1	Positive	Negative	Negative	Negative	Negative	Negative	Negative	Negative	Negative	Negative	Negative	Negative	Negative	Negative	Negative	Negative	Negative	Negative	Negative	NA	NA	Negative	Negative	Negative	Negative	Negative
CMP	CMP-302	8/12/2019-8/16/2019	Culled	Swine	Sub-Adult	NA	NA	Male	Unknown	Unknown	NA	NA	NA	San Juan	Collected	Not collected	Collected	Not collected	Not collected	Not collected	Not collected	Not collected	1	Negative	Negative	Negative	Negative	Negative	Negative	Negative	Negative	Negative	Negative	Negative	Negative	Negative	Negative	Negative	Negative	Negative	Negative	Negative	NA	NA	Negative	Negative	Negative	Negative	Negative
CMP	CMP-303	8/12/2019-8/16/2019	Culled	Swine	Adult	NA	NA	Unknown	Unknown	Unknown	NA	NA	NA	San Juan	Collected	Not collected	Collected	Not collected	Collected	Collected	Collected	Not collected	1	Positive	Negative	Negative	Negative	Negative	Negative	Negative	Negative	Negative	Negative	Negative	Negative	Negative	Negative	Negative	Negative	Negative	Negative	Negative	NA	NA	Negative	Negative	Negative	Negative	Negative
CMP	CMP-304	8/12/2019-8/16/2019	Culled	Swine	Adult	NA	NA	Male	Unknown	Unknown	NA	NA	NA	San Juan	Collected	Not collected	Collected	Not collected	Collected	Collected	Collected	Not collected	1	Negative	Negative	Negative	Negative	Negative	Negative	Negative	Negative	Negative	Negative	Negative	Negative	Negative	Negative	Negative	Negative	Negative	Negative	Negative	NA	NA	Negative	Negative	Negative	Negative	Negative
CMP	CMP-305	8/12/2019-8/16/2019	Culled	Swine	Adult	NA	NA	Female	Unknown	Unknown	NA	NA	NA	San Juan	Collected	Not collected	Collected	Not collected	Not collected	Not collected	Not collected	Collected	1	Negative	Negative	Negative	Negative	Negative	Negative	Negative	Negative	Negative	Negative	Negative	Negative	Negative	Negative	Negative	Negative	Negative	Negative	Negative	NA	NA	Negative	Negative	Negative	Negative	Negative
CMP	CMP-306	8/12/2019-8/16/2019	Culled	Swine	Adult	NA	NA	Female	Unknown	Unknown	NA	NA	NA	San Juan	Collected	Not collected	Collected	Not collected	Not collected	Not collected	Not collected	Not collected	1	Positive	Negative	Negative	Positive	Negative	Negative	Negative	Negative	Negative	Negative	Negative	Negative	Negative	Negative	Negative	Negative	Negative	Negative	Negative	NA	NA	Negative	Negative	Negative	Positive	Negative
CMP	CMP-307	8/12/2019-8/16/2019	Culled	Swine	Adult	NA	NA	Female	Unknown	Unknown	NA	NA	NA	San Juan	Collected	Not collected	Collected	Not collected	Not collected	Not collected	Not collected	Collected	1	Positive	Negative	Negative	Positive	100	Positive	Positive	Negative	Negative	Negative	Negative	Negative	Negative	Negative	Negative	Negative	Negative	Negative	Negative	NA	NA	Negative	Negative	Negative	Negative	Negative
CMP	CMP-308	8/12/2019-8/16/2019	Culled	Swine	Adult	NA	NA	Male	Unknown	Unknown	NA	NA	NA	San Juan	Collected	Not collected	Collected	Not collected	Collected	Collected	Collected	Not collected	1	Negative	Negative	Negative	Negative	Negative	Negative	Negative	Negative	Negative	Negative	Negative	Negative	Negative	Negative	Negative	Negative	Negative	Negative	Negative	NA	NA	Negative	Negative	Negative	Negative	Negative
CMP	CMP-309	8/12/2019-8/16/2019	Culled	Swine	Adult	NA	NA	Male	Unknown	Unknown	NA	NA	NA	San Juan	Collected	Not collected	Collected	Not collected	Collected	Collected	Collected	Not collected	1	Negative	Negative	Negative	Negative	Negative	Negative	Negative	Negative	Negative	Negative	Negative	Negative	Negative	Negative	Negative	Negative	Negative	Negative	Negative	NA	NA	Negative	Negative	Negative	Negative	Negative
CMP	CMP-310	8/12/2019-8/16/2019	Culled	Swine	Sub-Adult	NA	NA	Male	Unknown	Unknown	NA	NA	NA	San Juan	Collected	Not collected	Collected	Not collected	Collected	Collected	Collected	Not collected	1	Negative	Negative	Negative	Negative	Negative	Negative	Negative	Negative	Negative	Negative	Negative	Negative	Negative	Negative	Negative	Negative	Negative	Negative	Negative	NA	NA	Negative	Negative	Negative	Negative	Negative
CMP	CMP-311	8/12/2019-8/16/2019	Culled	Swine	Adult	NA	NA	Male	Unknown	Unknown	NA	NA	NA	San Juan	Collected	Not collected	Collected	Not collected	Collected	Collected	Collected	Not collected	1	Negative	Negative	Negative	Negative	Negative	Negative	Negative	Negative	Negative	Negative	Negative	Negative	Negative	Negative	Negative	Negative	Negative	Negative	Negative	NA	NA	Negative	Negative	Negative	Negative	Negative
CMP	CMP-312	8/12/2019-8/16/2019	Culled	Swine	Adult	NA	NA	Male	Unknown	Unknown	NA	NA	NA	San Juan	Collected	Not collected	Collected	Not collected	Collected	Collected	Collected	Not collected	1	Positive	Negative	Negative	Negative	Negative	Negative	Negative	Negative	Negative	Negative	Negative	Negative	Negative	Negative	Negative	Negative	Negative	Negative	Negative	NA	NA	Negative	Negative	Negative	Negative	Negative
CMP	CMP-313	8/12/2019-8/16/2019	Culled	Swine	Adult	NA	NA	Female	Unknown	Unknown	NA	NA	NA	San Juan	Collected	Not collected	Collected	Not collected	Not collected	Not collected	Not collected	Not collected	1	Negative	Negative	Negative	Negative	Negative	Negative	Negative	Negative	Negative	Negative	Negative	Negative	Negative	Negative	Negative	Negative	Negative	Negative	Negative	NA	NA	Negative	Negative	Negative	Negative	Negative
CMP	CMP-314	8/12/2019-8/16/2019	Culled	Swine	Adult	NA	NA	Male	Unknown	Unknown	NA	NA	NA	San Juan	Collected	Not collected	Collected	Not collected	Collected	Collected	Collected	Not collected	1	Positive	Negative	Negative	Positive	100	Positive	Positive	Negative	Negative	Negative	Negative	Negative	Negative	Negative	Negative	Negative	Negative	Negative	Negative	NA	NA	Negative	400	Positive	Positive	Negative
CMP	CMP-315	8/12/2019-8/16/2019	Culled	Swine	Adult	NA	NA	Female	Unknown	Unknown	NA	NA	NA	San Juan	Collected	Not collected	Collected	Not collected	Not collected	Not collected	Not collected	Not collected	1	Negative	Negative	Negative	Negative	Negative	Negative	Negative	Negative	Negative	Negative	Negative	Negative	Negative	Negative	Negative	Negative	Negative	Negative	Negative	NA	NA	Negative	Negative	Negative	Negative	Negative
CMP	CMP-317	8/12/2019-8/16/2019	Culled	Swine	Adult	NA	NA	Female	Unknown	Unknown	NA	NA	NA	San Juan	Collected	Not collected	Collected	Not collected	Collected	Collected	Collected	Not collected	1	Negative	Negative	Negative	Negative	Negative	Negative	Negative	Negative	Negative	Negative	Negative	Negative	Negative	Negative	Negative	Negative	Negative	Negative	Negative	NA	NA	Negative	Negative	Negative	Negative	Negative
CMP	CMP-318	8/12/2019-8/16/2019	Culled	Swine	Adult	NA	NA	Male	Unknown	Unknown	NA	NA	NA	San Juan	Collected	Not collected	Collected	Not collected	Collected	Collected	Collected	Not collected	1	Negative	Negative	Negative	Negative	Negative	Negative	Negative	Negative	Negative	Negative	Negative	Negative	Negative	Negative	Negative	Negative	Negative	Negative	Negative	NA	NA	Negative	Negative	Negative	Negative	Negative
CMP	CMP-319	8/12/2019-8/16/2019	Culled	Swine	Juvenile	NA	NA	Male	Unknown	Unknown	NA	NA	NA	San Juan	Collected	Not collected	Collected	Not collected	Collected	Collected	Collected	Not collected	1	Positive	Negative	Negative	Positive	Negative	Negative	Negative	Negative	Negative	Negative	Negative	Negative	Negative	Negative	Negative	Negative	Negative	Negative	Negative	NA	NA	Negative	Negative	Negative	Negative	Negative
CMP	CMP-320	8/12/2019-8/16/2019	Culled	Swine	Sub-Adult	NA	NA	Male	Unknown	Unknown	NA	NA	NA	San Juan	Collected	Not collected	Collected	Not collected	Collected	Collected	Collected	Not collected	1	Positive	Negative	Negative	Negative	Negative	Negative	Negative	Negative	Negative	Negative	Negative	Negative	Negative	Negative	Negative	Negative	Negative	Negative	Negative	NA	NA	Negative	Negative	Negative	Positive	Negative
CMP	CMP-321	8/12/2019-8/16/2019	Culled	Swine	Sub-Adult	NA	NA	Male	Unknown	Unknown	NA	NA	NA	San Juan	Collected	Not collected	Collected	Not collected	Collected	Collected	Collected	Not collected	1	Negative	Negative	Negative	Negative	Negative	Negative	Negative	Negative	Negative	Negative	Negative	Negative	Negative	Negative	Negative	Negative	Negative	Negative	Negative	NA	NA	Negative	Negative	Negative	Negative	Negative
CMP	CMP-322	8/12/2019-8/16/2019	Culled	Swine	Adult	NA	NA	Male	Unknown	Unknown	NA	NA	NA	San Juan	Collected	Not collected	Collected	Not collected	Collected	Collected	Collected	Not collected	1	Not done	NA	NA	NA	NA	NA	NA	NA	NA	NA	NA	NA	NA	NA	NA	NA	NA	NA	NA	NA	NA	NA	NA	NA	NA	NA
CMP	CMP-323	8/12/2019-8/16/2019	Culled	Swine	Adult	NA	NA	Female	Unknown	Unknown	NA	NA	NA	San Juan	Collected	Not collected	Collected	Not collected	Collected	Collected	Collected	Not collected	1	Positive	Negative	Negative	Positive	Negative	Negative	Negative	Negative	Negative	Negative	Negative	Negative	Negative	Negative	Negative	Negative	Negative	Negative	Negative	NA	NA	Negative	Negative	Negative	Positive	Negative
CMP	CMP-324	8/12/2019-8/16/2019	Culled	Swine	Adult	NA	NA	Male	Unknown	Unknown	NA	NA	NA	San Juan	Not collected	Not collected	Collected	Not collected	Collected	Collected	Collected	Not collected	1	Not done	NA	NA	NA	NA	NA	NA	NA	NA	NA	NA	NA	NA	NA	NA	NA	NA	NA	NA	NA	NA	NA	NA	NA	NA	NA
CMP	CMP-325	8/12/2019-8/16/2019	Culled	Swine	Adult	NA	NA	Male	Unknown	Unknown	NA	NA	NA	San Juan	Not collected	Not collected	Collected	Not collected	Collected	Collected	Collected	Not collected	1	Not done	NA	NA	NA	NA	NA	NA	NA	NA	NA	NA	NA	NA	NA	NA	NA	NA	NA	NA	NA	NA	NA	NA	NA	NA	NA
CMP	CMP-326	8/12/2019-8/16/2019	Culled	Swine	Adult	NA	NA	Male	Unknown	Unknown	NA	NA	NA	San Juan	Not collected	Not collected	Collected	Not collected	Collected	Collected	Collected	Not collected	1	Not done	NA	NA	NA	NA	NA	NA	NA	NA	NA	NA	NA	NA	NA	NA	NA	NA	NA	NA	NA	NA	NA	NA	NA	NA	NA
CMP	CMP-327	8/12/2019-8/16/2019	Culled	Swine	Adult	NA	NA	Male	Unknown	Unknown	NA	NA	NA	San Juan	Collected	Not collected	Collected	Not collected	Collected	Collected	Collected	Not collected	1	Positive	Negative	Negative	Positive	100	Positive	Positive	Negative	Negative	Negative	Negative	Negative	Negative	Negative	Negative	Negative	Negative	Negative	Negative	NA	NA	Negative	Negative	Negative	Positive	Negative
CMP	CMP-328	8/12/2019-8/16/2019	Culled	Swine	Juvenile	NA	NA	Male	Unknown	Unknown	NA	NA	NA	San Juan	Collected	Not collected	Collected	Not collected	Collected	Collected	Collected	Not collected	1	Positive	Negative	Negative	Negative	200	Positive	Positive	Negative	Negative	Negative	Negative	Negative	Negative	Negative	Negative	Negative	Negative	Negative	Negative	NA	NA	Negative	Negative	Negative	Negative	Negative
CMP	CMP-439	8/12/2019-8/16/2019	Culled	Swine	Juvenile	NA	NA	Male	Unknown	Unknown	NA	NA	NA	San Juan	Collected	Not collected	Collected	Not collected	Not collected	Collected	Collected	Not collected	1	Negative	Negative	Negative	Negative	Negative	Negative	Negative	Negative	Negative	Negative	Negative	Negative	Negative	Negative	Negative	Negative	Negative	Negative	Negative	NA	NA	Negative	Negative	Negative	Negative	Negative
CMP	CMP-440	8/12/2019-8/16/2019	Culled	Swine	Juvenile	NA	NA	Male	Unknown	Unknown	NA	NA	NA	San Juan	Collected	Not collected	Collected	Not collected	Collected	Collected	Collected	Not collected	1	Negative	Negative	Negative	Negative	Negative	Negative	Negative	Negative	Negative	Negative	Negative	Negative	Negative	Negative	Negative	Negative	Negative	Negative	Negative	NA	NA	Negative	Negative	Negative	Negative	Negative
CMP	CMP-441	8/12/2019-8/16/2019	Culled	Swine	Juvenile	NA	NA	Male	Unknown	Unknown	NA	NA	NA	San Juan	Collected	Not collected	Collected	Not collected	Not collected	Not collected	Not collected	Not collected	1	Negative	Negative	Negative	Negative	Negative	Negative	Negative	Negative	Negative	Negative	Negative	Negative	Negative	Negative	Negative	Negative	Negative	Negative	Negative	NA	NA	Negative	Negative	Negative	Negative	Negative
CMP	CMP-442	8/12/2019-8/16/2019	Culled	Swine	Juvenile	NA	NA	Male	Unknown	Unknown	NA	NA	NA	San Juan	Collected	Not collected	Collected	Not collected	Collected	Collected	Collected	Not collected	1	Negative	Negative	Negative	Negative	Negative	Negative	Negative	Negative	Negative	Negative	Negative	Negative	Negative	Negative	Negative	Negative	Negative	Negative	Negative	NA	NA	Negative	Negative	Negative	Negative	Negative
CMP	CMP-443	8/12/2019-8/16/2019	Culled	Swine	Juvenile	NA	NA	Male	Unknown	Unknown	NA	NA	NA	San Juan	Collected	Not collected	Collected	Not collected	Collected	Collected	Collected	Not collected	1	Negative	Negative	Negative	Negative	Negative	Negative	Negative	Negative	Negative	Negative	Negative	Negative	Negative	Negative	Negative	Negative	Negative	Negative	Negative	NA	NA	Negative	Negative	Negative	Negative	Negative
CMP	CMP-444	8/12/2019-8/16/2019	Culled	Swine	Juvenile	NA	NA	Female	Unknown	Unknown	NA	NA	NA	San Juan	Collected	Not collected	Collected	Not collected	Not collected	Not collected	Not collected	Not collected	1	Negative	Negative	Negative	Negative	Negative	Negative	Negative	Negative	Negative	Negative	Negative	Negative	Negative	Negative	Negative	Negative	Negative	Negative	Negative	NA	NA	Negative	Negative	Negative	Negative	Negative
CMP	CMP-445	8/12/2019-8/16/2019	Culled	Swine	Juvenile	NA	NA	Female	Unknown	Unknown	NA	NA	NA	San Juan	Collected	Not collected	Collected	Not collected	Not collected	Not collected	Not collected	Not collected	1	Negative	Negative	Negative	Negative	Negative	Negative	Negative	Negative	Negative	Negative	Negative	Negative	Negative	Negative	Negative	Negative	Negative	Negative	Negative	NA	NA	Negative	Negative	Negative	Negative	Negative
CMP	CMP-446	8/12/2019-8/16/2019	Culled	Swine	Juvenile	NA	NA	Male	Unknown	Unknown	NA	NA	NA	San Juan	Collected	Not collected	Collected	Not collected	Collected	Collected	Collected	Not collected	1	Negative	Negative	Negative	Negative	Negative	Negative	Negative	Negative	Negative	Negative	Negative	Negative	Negative	Negative	Negative	Negative	Negative	Negative	Negative	NA	NA	Negative	Negative	Negative	Negative	Negative
CMP	CMP-586	8/12/2019-8/16/2019	Culled	Swine	Juvenile	NA	NA	Male	Unknown	Unknown	NA	NA	NA	San Juan	Collected	Not collected	Collected	Not collected	Collected	Collected	Collected	Not collected	1	Negative	Negative	Negative	Negative	Negative	Negative	Negative	Negative	Negative	Negative	Negative	Negative	Negative	Negative	Negative	Negative	Negative	Negative	Negative	NA	NA	Negative	Negative	Negative	Negative	Negative
CMP	CMP-588	8/12/2019-8/16/2019	Culled	Swine	Juvenile	NA	NA	Female	Unknown	Unknown	NA	NA	NA	San Juan	Collected	Not collected	Collected	Not collected	Not collected	Not collected	Not collected	Not collected	1	Negative	Negative	Negative	Negative	Negative	Negative	Negative	Negative	Negative	Negative	Negative	Negative	Negative	Negative	Negative	Negative	Negative	Negative	Negative	NA	NA	Negative	Negative	Negative	Negative	Negative
CMP	CMP-589	8/12/2019-8/16/2019	Culled	Swine	Juvenile	NA	NA	Male	Unknown	Unknown	NA	NA	NA	San Juan	Collected	Not collected	Collected	Not collected	Collected	Collected	Collected	Not collected	1	Positive	Negative	Negative	Positive	100	Positive	Positive	Negative	Negative	Negative	Negative	Negative	Negative	Negative	Negative	Negative	Negative	Negative	Negative	NA	NA	Negative	Negative	Negative	Negative	Negative
CMP	CMP-590	8/12/2019-8/16/2019	Culled	Swine	Juvenile	NA	NA	Male	Unknown	Unknown	NA	NA	NA	San Juan	Collected	Not collected	Collected	Not collected	Collected	Collected	Collected	Not collected	1	Negative	Negative	Negative	Negative	Negative	Negative	Negative	Negative	Negative	Negative	Negative	Negative	Negative	Negative	Negative	Negative	Negative	Negative	Negative	NA	NA	Negative	Negative	Negative	Negative	Negative
CMP	CMP-591	8/12/2019-8/16/2019	Culled	Swine	Juvenile	NA	NA	Male	Unknown	Unknown	NA	NA	NA	San Juan	Collected	Not collected	Collected	Not collected	Collected	Collected	Collected	Not collected	1	Positive	Negative	Negative	Positive	Negative	Negative	Negative	Negative	Negative	Negative	Negative	Negative	Negative	Negative	Negative	Negative	Negative	Negative	Negative	NA	NA	Negative	Negative	Negative	Negative	Negative
CMP	CMP-592	8/12/2019-8/16/2019	Culled	Swine	Juvenile	NA	NA	Male	Unknown	Unknown	NA	NA	NA	San Juan	Collected	Not collected	Collected	Not collected	Collected	Collected	Collected	Not collected	1	Negative	Negative	Negative	Negative	Negative	Negative	Negative	Negative	Negative	Negative	Negative	Negative	Negative	Negative	Negative	Negative	Negative	Negative	Negative	NA	NA	Negative	Negative	Negative	Negative	Negative
CMP	CMP-593	8/12/2019-8/16/2019	Culled	Swine	Juvenile	NA	NA	Female	Unknown	Unknown	NA	NA	NA	San Juan	Collected	Not collected	Collected	Not collected	Collected	Collected	Collected	Not collected	1	Negative	Negative	Negative	Negative	Negative	Negative	Negative	Negative	Negative	Negative	Negative	Negative	Negative	Negative	Negative	Negative	Negative	Negative	Negative	NA	NA	Negative	Negative	Negative	Negative	Negative
CMP	CMP-594	8/12/2019-8/16/2019	Culled	Swine	Juvenile	NA	NA	Female	Unknown	Unknown	NA	NA	NA	San Juan	Collected	Not collected	Collected	Not collected	Not collected	Not collected	Not collected	Not collected	1	Negative	Negative	Negative	Negative	Negative	Negative	Negative	Negative	Negative	Negative	Negative	Negative	Negative	Negative	Negative	Negative	Negative	Negative	Negative	NA	NA	Negative	Negative	Negative	Negative	Negative
CMP	CMP-595	8/12/2019-8/16/2019	Culled	Swine	Juvenile	NA	NA	Female	Unknown	Unknown	NA	NA	NA	San Juan	Collected	Not collected	Collected	Not collected	Not collected	Not collected	Not collected	Not collected	1	Negative	Negative	Negative	Negative	Negative	Negative	Negative	Negative	Negative	Negative	Negative	Negative	Negative	Negative	Negative	Negative	Negative	Negative	Negative	NA	NA	Negative	Negative	Negative	Negative	Negative
CMP	CMP-596	8/12/2019-8/16/2019	Culled	Swine	Juvenile	NA	NA	Male	Unknown	Unknown	NA	NA	NA	San Juan	Collected	Not collected	Collected	Not collected	Not collected	Not collected	Not collected	Not collected	1	Negative	Negative	Negative	Negative	Negative	Negative	Negative	Negative	Negative	Negative	Negative	Negative	Negative	Negative	Negative	Negative	Negative	Negative	Negative	NA	NA	Negative	Negative	Negative	Negative	Negative
CMP	CMP-597	8/12/2019-8/16/2019	Culled	Swine	Juvenile	NA	NA	Male	Unknown	Unknown	NA	NA	NA	San Juan	Collected	Not collected	Collected	Not collected	Collected	Collected	Collected	Not collected	1	Negative	Negative	Negative	Negative	Negative	Negative	Negative	Negative	Negative	Negative	Negative	Negative	Negative	Negative	Negative	Negative	Negative	Negative	Negative	NA	NA	Negative	Negative	Negative	Negative	Negative
CMP	CMP-598	8/12/2019-8/16/2019	Culled	Swine	Juvenile	NA	NA	Male	Unknown	Unknown	NA	NA	NA	San Juan	Collected	Not collected	Collected	Not collected	Collected	Collected	Collected	Not collected	1	Negative	Negative	Negative	Negative	Negative	Negative	Negative	Negative	Negative	Negative	Negative	Negative	Negative	Negative	Negative	Negative	Negative	Negative	Negative	NA	NA	Negative	Negative	Negative	Negative	Negative
CMP	CMP-599	8/12/2019-8/16/2019	Culled	Swine	Juvenile	NA	NA	Male	Unknown	Unknown	NA	NA	NA	San Juan	Collected	Not collected	Collected	Not collected	Collected	Collected	Collected	Not collected	1	Negative	Negative	Negative	Negative	Negative	Negative	Negative	Negative	Negative	Negative	Negative	Negative	Negative	Negative	Negative	Negative	Negative	Negative	Negative	NA	NA	Negative	Negative	Negative	Negative	Negative
CMP	CMP-600	8/12/2019-8/16/2019	Culled	Swine	Juvenile	NA	NA	Male	Unknown	Unknown	NA	NA	NA	San Juan	Collected	Not collected	Collected	Not collected	Collected	Collected	Collected	Not collected	1	Negative	Negative	Negative	Negative	Negative	Negative	Negative	Negative	Negative	Negative	Negative	Negative	Negative	Negative	Negative	Negative	Negative	Negative	Negative	NA	NA	Negative	Negative	Negative	Negative	Negative
CMP	CMP-587	8/12/2019-8/16/2019	Culled	Swine	Adult	NA	NA	Male	Potbelly	Unknown	NA	NA	NA	San Juan	Collected	Not collected	Collected	Not collected	Collected	Collected	Collected	Not collected	1	Negative	Negative	Negative	Negative	Negative	Negative	Negative	Negative	Negative	Negative	Negative	Negative	Negative	Negative	Negative	Negative	Negative	Negative	Negative	NA	NA	Negative	Negative	Negative	Negative	Negative
CMP	CMP-580	8/12/2019-8/16/2019	Culled	Swine	Adult	NA	NA	Male	Potbelly	Unknown	NA	NA	NA	San Juan	Collected	Not collected	Collected	Not collected	Collected	Collected	Collected	Not collected	1	Negative	Negative	Negative	Negative	Negative	Negative	Negative	Negative	Negative	Negative	Negative	Negative	Negative	Negative	Negative	Negative	Negative	Negative	Negative	NA	NA	Negative	Negative	Negative	Negative	Negative
CMP	CMP-585	8/12/2019-8/16/2019	Culled	Swine	Adult	NA	NA	Male	Hybrid	Unknown	NA	NA	NA	San Juan	Collected	Not collected	Collected	Not collected	Collected	Collected	Collected	Not collected	1	Positive	Negative	Negative	Negative	Negative	Negative	Negative	Negative	Negative	Negative	Negative	Negative	Negative	Negative	Negative	Negative	Negative	Negative	Negative	NA	NA	Negative	Negative	Negative	Negative	Negative
CMP	CMP-584	8/12/2019-8/16/2019	Culled	Swine	Adult	NA	NA	Male	Potbelly	Unknown	NA	NA	NA	San Juan	Collected	Not collected	Collected	Not collected	Collected	Collected	Collected	Not collected	1	Negative	Negative	Negative	Negative	Negative	Negative	Negative	Negative	Negative	Negative	Negative	Negative	Negative	Negative	Negative	Negative	Negative	Negative	Negative	NA	NA	Negative	Negative	Negative	Negative	Negative
CMP	CMP-583	8/12/2019-8/16/2019	Culled	Swine	Adult	NA	NA	Male	Hybrid	Unknown	NA	NA	NA	San Juan	Collected	Not collected	Collected	Not collected	Collected	Collected	Collected	Not collected	1	Negative	Negative	Negative	Negative	Negative	Negative	Negative	Negative	Negative	Negative	Negative	Negative	Negative	Negative	Negative	Negative	Negative	Negative	Negative	NA	NA	Negative	Negative	Negative	Negative	Negative
CMP	CMP-582	8/12/2019-8/16/2019	Culled	Swine	Adult	NA	NA	Male	Potbelly	Unknown	NA	NA	NA	San Juan	Collected	Not collected	Collected	Not collected	Collected	Collected	Collected	Not collected	1	Negative	Negative	Negative	Negative	Negative	Negative	Negative	Negative	Negative	Negative	Negative	Negative	Negative	Negative	Negative	Negative	Negative	Negative	Negative	NA	NA	Negative	Negative	Negative	Negative	Negative
CMP	CMP-581	8/12/2019-8/16/2019	Culled	Swine	Adult	NA	NA	Male	Potbelly	Unknown	NA	NA	NA	San Juan	Collected	Not collected	Collected	Not collected	Collected	Collected	Collected	Not collected	1	Negative	Negative	Negative	Negative	Negative	Negative	Negative	Negative	Negative	Negative	Negative	Negative	Negative	Negative	Negative	Negative	Negative	Negative	Negative	NA	NA	Negative	Negative	Negative	Negative	Negative
CMP	CMP-579	8/12/2019-8/16/2019	Culled	Swine	Adult	NA	NA	Female	Potbelly	Unknown	NA	NA	NA	San Juan	Collected	Not collected	Collected	Not collected	Not collected	Not collected	Not collected	Not collected	1	Negative	Negative	Negative	Negative	Negative	Negative	Negative	Negative	Negative	Negative	Negative	Negative	Negative	Negative	Negative	Negative	Negative	Negative	Negative	NA	NA	Negative	Negative	Negative	Negative	Negative
CMP	CMP-578	8/12/2019-8/16/2019	Culled	Swine	Adult	NA	NA	Male	Hybrid	Unknown	NA	NA	NA	San Juan	Collected	Not collected	Collected	Not collected	Collected	Collected	Collected	Not collected	1	Positive	Negative	Negative	Negative	Negative	Negative	Negative	Negative	Negative	Negative	Negative	Negative	Negative	Negative	Negative	Negative	Negative	Negative	Negative	NA	NA	Negative	100	Positive	Positive	Negative
CMP	CMP-577	8/12/2019-8/16/2019	Culled	Swine	Adult	NA	NA	Female	Potbelly	Unknown	NA	NA	NA	San Juan	Collected	Not collected	Collected	Not collected	Not collected	Not collected	Not collected	Not collected	1	Negative	Negative	Negative	Negative	Negative	Negative	Negative	Negative	Negative	Negative	Negative	Negative	Negative	Negative	Negative	Negative	Negative	Negative	Negative	NA	NA	Negative	Negative	Negative	Negative	Negative
CMP	CMP-576	8/12/2019-8/16/2019	Culled	Swine	Adult	NA	NA	Male	Hybrid	Unknown	NA	NA	NA	San Juan	Collected	Not collected	Collected	Not collected	Collected	Collected	Collected	Not collected	1	Negative	Negative	Negative	Negative	Negative	Negative	Negative	Negative	Negative	Negative	Negative	Negative	Negative	Negative	Negative	Negative	Negative	Negative	Negative	NA	NA	Negative	Negative	Negative	Negative	Negative
CMP	CMP-575	8/12/2019-8/16/2019	Culled	Swine	Sub-Adult	NA	NA	Female	Potbelly	Unknown	NA	NA	NA	San Juan	Collected	Not collected	Collected	Not collected	Not collected	Not collected	Not collected	Not collected	1	Positive	Negative	Negative	Negative	Negative	Negative	Negative	Negative	Negative	Negative	Negative	Negative	Negative	Negative	Negative	Negative	Negative	Negative	Negative	NA	NA	Negative	Negative	Negative	Negative	Negative
CMP	CMP-574	8/12/2019-8/16/2019	Culled	Swine	Adult	NA	NA	Female	Potbelly	Unknown	NA	NA	NA	San Juan	Collected	Not collected	Collected	Not collected	Collected	Collected	Collected	Not collected	1	Positive	Negative	Negative	Negative	100	Positive	Positive	Negative	Negative	Negative	Negative	Negative	Negative	Negative	Negative	Negative	Negative	Negative	Negative	NA	NA	Negative	Negative	Negative	Negative	Negative
CMP	CMP-573	8/12/2019-8/16/2019	Culled	Swine	Adult	NA	NA	Female	Potbelly	Unknown	NA	NA	NA	San Juan	Collected	Not collected	Collected	Not collected	Not collected	Not collected	Not collected	Not collected	1	Negative	Negative	Negative	Negative	Negative	Negative	Negative	Negative	Negative	Negative	Negative	Negative	Negative	Negative	Negative	Negative	Negative	Negative	Negative	NA	NA	Negative	Negative	Negative	Negative	Negative
CMP	CMP-572	8/12/2019-8/16/2019	Culled	Swine	Sub-Adult	NA	NA	Male	Potbelly	Unknown	NA	NA	NA	San Juan	Collected	Not collected	Collected	Not collected	Collected	Collected	Collected	Not collected	1	Positive	Negative	Negative	Negative	Negative	Negative	Negative	Negative	Negative	Negative	Negative	Negative	Negative	Negative	Negative	Negative	Negative	Negative	Negative	NA	NA	Negative	200	Positive	Positive	Negative
CMP	CMP-571	8/12/2019-8/16/2019	Culled	Swine	Adult	NA	NA	Female	Potbelly	Unknown	NA	NA	NA	San Juan	Collected	Not collected	Collected	Not collected	Not collected	Not collected	Not collected	Not collected	1	Negative	Negative	Negative	Negative	Negative	Negative	Negative	Negative	Negative	Negative	Negative	Negative	Negative	Negative	Negative	Negative	Negative	Negative	Negative	NA	NA	Negative	Negative	Negative	Negative	Negative
CMP	CMP-570	8/12/2019-8/16/2019	Culled	Swine	Sub-Adult	NA	NA	Male	Potbelly	Unknown	NA	NA	NA	San Juan	Collected	Not collected	Collected	Not collected	Collected	Collected	Collected	Not collected	1	Negative	Negative	Negative	Negative	Negative	Negative	Negative	Negative	Negative	Negative	Negative	Negative	Negative	Negative	Negative	Negative	Negative	Negative	Negative	NA	NA	Negative	Negative	Negative	Negative	Negative
CMP	CMP-569	8/12/2019-8/16/2019	Culled	Swine	Sub-Adult	NA	NA	Male	Hybrid	Unknown	NA	NA	NA	San Juan	Collected	Not collected	Collected	Not collected	Not collected	Not collected	Not collected	Not collected	1	Negative	Negative	Negative	Negative	Negative	Negative	Negative	Negative	Negative	Negative	Negative	Negative	Negative	Negative	Negative	Negative	Negative	Negative	Negative	NA	NA	Negative	Negative	Negative	Negative	Negative
CMP	CMP-568	8/12/2019-8/16/2019	Culled	Swine	Sub-Adult	NA	NA	Male	Potbelly	Unknown	NA	NA	NA	San Juan	Collected	Not collected	Collected	Not collected	Collected	Collected	Collected	Not collected	1	Positive	Negative	Negative	Negative	Negative	Negative	Negative	Negative	Negative	Negative	Negative	Negative	Negative	Negative	Negative	Negative	Negative	Negative	Negative	NA	NA	Negative	200	Positive	Positive	Negative
CMP	CMP-567	8/12/2019-8/16/2019	Culled	Swine	Sub-Adult	NA	NA	Male	Potbelly	Unknown	NA	NA	NA	San Juan	Collected	Not collected	Collected	Not collected	Collected	Collected	Collected	Not collected	1	Positive	Negative	Negative	Positive	100	Positive	Positive	Negative	Negative	Negative	Negative	Negative	Negative	Negative	Negative	Negative	Negative	Negative	Negative	NA	NA	Negative	Negative	Negative	Negative	Negative
CMP	CMP-566	8/12/2019-8/16/2019	Culled	Swine	Adult	NA	NA	Male	Hybrid	Unknown	NA	NA	NA	San Juan	Collected	Not collected	Collected	Not collected	Collected	Collected	Collected	Not collected	1	Positive	Negative	Negative	Positive	Negative	Negative	Negative	Negative	Negative	Negative	Negative	Negative	Negative	Negative	Negative	Negative	Negative	Negative	Negative	NA	NA	Negative	Negative	Negative	Negative	Negative
CMP	CMP-565	8/12/2019-8/16/2019	Culled	Swine	Adult	NA	NA	Male	Potbelly	Unknown	NA	NA	NA	San Juan	Collected	Not collected	Collected	Not collected	Collected	Collected	Collected	Not collected	1	Positive	Negative	Negative	Negative	Negative	Negative	Negative	Negative	Negative	Negative	Negative	Negative	Negative	Negative	Negative	Negative	Negative	Negative	Negative	NA	NA	Negative	100	Positive	Positive	Negative
CMP	CMP-564	8/12/2019-8/16/2019	Culled	Swine	Adult	NA	NA	Male	Potbelly	Unknown	NA	NA	NA	San Juan	Collected	Not collected	Collected	Not collected	Collected	Collected	Collected	Not collected	1	Negative	Negative	Negative	Negative	Negative	Negative	Negative	Negative	Negative	Negative	Negative	Negative	Negative	Negative	Negative	Negative	Negative	Negative	Negative	NA	NA	Negative	Negative	Negative	Negative	Negative
CMP	CMP-563	8/12/2019-8/16/2019	Culled	Swine	Adult	NA	NA	Female	Potbelly	Unknown	NA	NA	NA	San Juan	Collected	Not collected	Collected	Not collected	Not collected	Not collected	Not collected	Not collected	1	Positive	Negative	Negative	Positive	Negative	Negative	Negative	Negative	Negative	Negative	Negative	Negative	Negative	Negative	Negative	Negative	Negative	Negative	Negative	NA	NA	Negative	200	Positive	Positive	Negative
CMP	CMP-562	8/12/2019-8/16/2019	Culled	Swine	Adult	NA	NA	Female	Potbelly	Unknown	NA	NA	NA	San Juan	Collected	Not collected	Collected	Not collected	Not collected	Not collected	Not collected	Not collected	1	Positive	Negative	Negative	Negative	Negative	Negative	Negative	Negative	Negative	Negative	Negative	Negative	Negative	Negative	Negative	Negative	Negative	Negative	Negative	NA	NA	Negative	100	Positive	Positive	Negative
CMP	CMP-561	8/12/2019-8/16/2019	Culled	Swine	Adult	NA	NA	Female	Potbelly	Unknown	NA	NA	NA	San Juan	Collected	Not collected	Collected	Not collected	Not collected	Not collected	Not collected	Not collected	1	Positive	Negative	Negative	Positive	Negative	Negative	Negative	Negative	Negative	Negative	Negative	Negative	Negative	Negative	Negative	Negative	Negative	Negative	Negative	NA	NA	Negative	100	Positive	Positive	Negative
CMP	CMP-560	8/12/2019-8/16/2019	Culled	Swine	Adult	NA	NA	Male	Potbelly	Unknown	NA	NA	NA	San Juan	Collected	Not collected	Collected	Not collected	Collected	Collected	Collected	Not collected	1	Positive	Negative	Negative	Negative	100	Positive	Positive	Negative	Negative	Negative	Negative	Negative	Negative	Negative	Negative	Negative	Negative	Negative	Negative	NA	NA	Negative	Negative	Negative	Negative	Negative
CMP	CMP-559	8/12/2019-8/16/2019	Culled	Swine	Sub-Adult	NA	NA	Male	Potbelly	Unknown	NA	NA	NA	San Juan	Collected	Not collected	Collected	Not collected	Collected	Collected	Collected	Not collected	1	Negative	Negative	Negative	Negative	Negative	Negative	Negative	Negative	Negative	Negative	Negative	Negative	Negative	Negative	Negative	Negative	Negative	Negative	Negative	NA	NA	Negative	Negative	Negative	Negative	Negative
CMP	CMP-558	8/12/2019-8/16/2019	Culled	Swine	Adult	NA	NA	Male	Potbelly	Unknown	NA	NA	NA	San Juan	Collected	Not collected	Collected	Not collected	Collected	Collected	Collected	Not collected	1	Negative	Negative	Negative	Negative	Negative	Negative	Negative	Negative	Negative	Negative	Negative	Negative	Negative	Negative	Negative	Negative	Negative	Negative	Negative	NA	NA	Negative	Negative	Negative	Negative	Negative
CMP	CMP-557	8/12/2019-8/16/2019	Culled	Swine	Adult	NA	NA	Female	Potbelly	Unknown	NA	NA	NA	San Juan	Collected	Not collected	Collected	Not collected	Not collected	Not collected	Not collected	Not collected	1	Positive	Negative	Negative	Positive	Negative	Negative	Negative	Negative	Negative	Negative	Negative	Negative	Negative	Negative	Negative	Negative	Negative	Negative	Negative	NA	NA	Negative	Negative	Negative	Negative	Negative
CMP	CMP-556	8/12/2019-8/16/2019	Culled	Swine	Adult	NA	NA	Female	Potbelly	Unknown	NA	NA	NA	San Juan	Collected	Not collected	Collected	Not collected	Not collected	Not collected	Not collected	Not collected	1	Negative	Negative	Negative	Negative	Negative	Negative	Negative	Negative	Negative	Negative	Negative	Negative	Negative	Negative	Negative	Negative	Negative	Negative	Negative	NA	NA	Negative	Negative	Negative	Negative	Negative
CMP	CMP-555	8/12/2019-8/16/2019	Culled	Swine	Sub-Adult	NA	NA	Male	Potbelly	Unknown	NA	NA	NA	San Juan	Collected	Not collected	Collected	Not collected	Collected	Collected	Collected	Not collected	1	Positive	Negative	Negative	Negative	Negative	Negative	Negative	Negative	Negative	Negative	Negative	Negative	Negative	Negative	Negative	Negative	Negative	Negative	Negative	NA	NA	Negative	Negative	Negative	Negative	Negative
CMP	CMP-554	8/12/2019-8/16/2019	Culled	Swine	Sub-Adult	NA	NA	Male	Potbelly	Unknown	NA	NA	NA	San Juan	Collected	Not collected	Collected	Not collected	Collected	Collected	Collected	Not collected	1	Negative	Negative	Negative	Negative	Negative	Negative	Negative	Negative	Negative	Negative	Negative	Negative	Negative	Negative	Negative	Negative	Negative	Negative	Negative	NA	NA	Negative	Negative	Negative	Negative	Negative
CMP	CMP-553	8/12/2019-8/16/2019	Culled	Swine	Adult	NA	NA	Male	Potbelly	Unknown	NA	NA	NA	San Juan	Collected	Not collected	Collected	Not collected	Collected	Collected	Collected	Not collected	1	Negative	Negative	Negative	Negative	Negative	Negative	Negative	Negative	Negative	Negative	Negative	Negative	Negative	Negative	Negative	Negative	Negative	Negative	Negative	NA	NA	Negative	Negative	Negative	Negative	Negative
CMP	CMP-552	8/12/2019-8/16/2019	Culled	Swine	Adult	NA	NA	Male	Potbelly	Unknown	NA	NA	NA	San Juan	Collected	Not collected	Collected	Not collected	Collected	Collected	Collected	Not collected	1	Positive	Negative	Negative	Positive	200	Positive	Positive	Negative	Negative	Negative	Negative	Negative	Negative	Negative	Negative	Negative	Negative	Negative	Negative	NA	NA	Negative	Negative	Negative	Negative	Negative
CMP	CMP-551	8/12/2019-8/16/2019	Culled	Swine	Adult	NA	NA	Male	Hybrid	Unknown	NA	NA	NA	San Juan	Collected	Not collected	Collected	Not collected	Collected	Collected	Collected	Not collected	1	Negative	Negative	Negative	Negative	Negative	Negative	Negative	Negative	Negative	Negative	Negative	Negative	Negative	Negative	Negative	Negative	Negative	Negative	Negative	NA	NA	Negative	Negative	Negative	Negative	Negative
CMP	CMP-550	8/12/2019-8/16/2019	Culled	Swine	Adult	NA	NA	Male	Potbelly	Unknown	NA	NA	NA	San Juan	Collected	Not collected	Collected	Not collected	Collected	Collected	Collected	Not collected	1	Positive	200	Positive	Positive	800	Positive	Positive	Negative	Negative	Negative	Negative	Negative	Negative	1600	Positive	Positive	Negative	Negative	Negative	NA	NA	Negative	3200	Positive	Positive	Negative
CMP	CMP-549	8/12/2019-8/16/2019	Culled	Swine	Adult	NA	NA	Female	Potbelly	Unknown	NA	NA	NA	San Juan	Collected	Not collected	Collected	Not collected	Not collected	Not collected	Not collected	Not collected	1	Positive	Negative	Negative	Negative	Negative	Negative	Negative	Negative	Negative	Negative	Negative	Negative	Negative	Negative	Negative	Negative	Negative	Negative	Negative	NA	NA	Negative	100	Positive	Positive	Negative
CMP	CMP-548	8/12/2019-8/16/2019	Culled	Swine	Sub-Adult	NA	NA	Male	Potbelly	Unknown	NA	NA	NA	San Juan	Collected	Not collected	Collected	Not collected	Collected	Collected	Collected	Not collected	1	Negative	Negative	Negative	Negative	Negative	Negative	Negative	Negative	Negative	Negative	Negative	Negative	Negative	Negative	Negative	Negative	Negative	Negative	Negative	NA	NA	Negative	Negative	Negative	Negative	Negative
CMP	CMP-547	8/12/2019-8/16/2019	Culled	Swine	Sub-Adult	NA	NA	Male	Potbelly	Unknown	NA	NA	NA	San Juan	Collected	Not collected	Collected	Not collected	Collected	Collected	Collected	Not collected	1	Negative	Negative	Negative	Negative	Negative	Negative	Negative	Negative	Negative	Negative	Negative	Negative	Negative	Negative	Negative	Negative	Negative	Negative	Negative	NA	NA	Negative	Negative	Negative	Negative	Negative
CMP	CMP-546	8/12/2019-8/16/2019	Culled	Swine	Adult	NA	NA	Male	Potbelly	Unknown	NA	NA	NA	San Juan	Collected	Not collected	Collected	Not collected	Collected	Collected	Collected	Not collected	1	Positive	Negative	Negative	Positive	Negative	Negative	Negative	Negative	Negative	Negative	Negative	Negative	Negative	Negative	Negative	Negative	Negative	Negative	Negative	NA	NA	Negative	Negative	Negative	Negative	Negative
CMP	CMP-545	8/12/2019-8/16/2019	Culled	Swine	Adult	NA	NA	Female	Potbelly	Unknown	NA	NA	NA	San Juan	Collected	Not collected	Collected	Not collected	Not collected	Not collected	Not collected	Not collected	1	Positive	Negative	Negative	Positive	Negative	Negative	Negative	Negative	Negative	Negative	Negative	Negative	Negative	Negative	Negative	Negative	Negative	Negative	Negative	NA	NA	Negative	Negative	Negative	Negative	Negative
CMP	CMP-544	8/12/2019-8/16/2019	Culled	Swine	Adult	NA	NA	Male	Potbelly	Unknown	NA	NA	NA	San Juan	Collected	Not collected	Collected	Not collected	Collected	Collected	Collected	Not collected	1	Negative	Negative	Negative	Negative	Negative	Negative	Negative	Negative	Negative	Negative	Negative	Negative	Negative	Negative	Negative	Negative	Negative	Negative	Negative	NA	NA	Negative	Negative	Negative	Negative	Negative
CMP	CMP-543	8/12/2019-8/16/2019	Culled	Swine	Adult	NA	NA	Male	Potbelly	Unknown	NA	NA	NA	San Juan	Collected	Not collected	Collected	Not collected	Collected	Collected	Collected	Not collected	1	Negative	Negative	Negative	Negative	Negative	Negative	Negative	Negative	Negative	Negative	Negative	Negative	Negative	Negative	Negative	Negative	Negative	Negative	Negative	NA	NA	Negative	Negative	Negative	Negative	Negative
CMP	CMP-542	8/12/2019-8/16/2019	Culled	Swine	Adult	NA	NA	Female	Potbelly	Unknown	NA	NA	NA	San Juan	Collected	Not collected	Collected	Not collected	Not collected	Not collected	Not collected	Not collected	1	Negative	Negative	Negative	Negative	Negative	Negative	Negative	Negative	Negative	Negative	Negative	Negative	Negative	Negative	Negative	Negative	Negative	Negative	Negative	NA	NA	Negative	Negative	Negative	Negative	Negative
CMP	CMP-541	8/12/2019-8/16/2019	Culled	Swine	Adult	NA	NA	Female	Potbelly	Unknown	NA	NA	NA	San Juan	Collected	Not collected	Collected	Not collected	Not collected	Not collected	Not collected	Not collected	1	Positive	Negative	Negative	Positive	Negative	Negative	Negative	Negative	Negative	Negative	Negative	Negative	Negative	Negative	Negative	Negative	Negative	Negative	Negative	NA	NA	Negative	Negative	Negative	Negative	Negative
CMP	CMP-540	8/12/2019-8/16/2019	Culled	Swine	Adult	NA	NA	Female	Potbelly	Unknown	NA	NA	NA	San Juan	Collected	Not collected	Collected	Not collected	Not collected	Not collected	Not collected	Not collected	1	Positive	Negative	Negative	Negative	Negative	Negative	Negative	Negative	Negative	Negative	Negative	Negative	Negative	Negative	Negative	Negative	Negative	Negative	Negative	NA	NA	Negative	Negative	Negative	Positive	Negative
CMP	CMP-539	8/12/2019-8/16/2019	Culled	Swine	Adult	NA	NA	Male	Potbelly	Unknown	NA	NA	NA	San Juan	Collected	Not collected	Collected	Not collected	Collected	Collected	Collected	Not collected	1	Positive	Negative	Negative	Negative	Negative	Negative	Negative	Negative	Negative	Negative	Negative	Negative	Negative	Negative	Negative	Negative	Negative	Negative	Negative	NA	NA	Negative	Negative	Negative	Negative	Negative
CMP	CMP-538	8/12/2019-8/16/2019	Culled	Swine	Adult	NA	NA	Female	Potbelly	Unknown	NA	NA	NA	San Juan	Collected	Not collected	Collected	Not collected	Not collected	Not collected	Not collected	Not collected	1	Negative	Negative	Negative	Negative	Negative	Negative	Negative	Negative	Negative	Negative	Negative	Negative	Negative	Negative	Negative	Negative	Negative	Negative	Negative	NA	NA	Negative	Negative	Negative	Negative	Negative
CMP	CMP-537	8/12/2019-8/16/2019	Culled	Swine	Adult	NA	NA	Female	Potbelly	Unknown	NA	NA	NA	San Juan	Collected	Not collected	Collected	Not collected	Not collected	Not collected	Not collected	Not collected	1	Not done	NA	NA	NA	NA	NA	NA	NA	NA	NA	NA	NA	NA	NA	NA	NA	NA	NA	NA	NA	NA	NA	NA	NA	NA	NA
CMP	CMP-536	8/12/2019-8/16/2019	Culled	Swine	Adult	NA	NA	Male	Potbelly	Unknown	NA	NA	NA	San Juan	Collected	Not collected	Collected	Not collected	Collected	Collected	Collected	Not collected	1	Positive	Negative	Negative	Negative	Negative	Negative	Negative	Negative	Negative	Negative	Negative	Negative	Negative	100	Positive	Positive	Negative	Negative	Negative	NA	NA	Negative	200	Positive	Positive	Negative
CMP	CMP-535	8/12/2019-8/16/2019	Culled	Swine	Sub-Adult	NA	NA	Female	Potbelly	Unknown	NA	NA	NA	San Juan	Collected	Not collected	Collected	Not collected	Not collected	Not collected	Not collected	Not collected	1	Positive	Negative	Negative	Negative	Negative	Negative	Negative	Negative	Negative	Negative	Negative	Negative	Negative	Negative	Negative	Negative	Negative	Negative	Negative	NA	NA	Negative	100	Positive	Positive	Negative
CMP	CMP-534	8/12/2019-8/16/2019	Culled	Swine	Adult	NA	NA	Male	Hybrid	Unknown	NA	NA	NA	San Juan	Collected	Not collected	Collected	Not collected	Collected	Collected	Collected	Not collected	1	Positive	Negative	Negative	Negative	Negative	Negative	Negative	Negative	Negative	Negative	Negative	Negative	Negative	400	Positive	Positive	Negative	Negative	Negative	NA	NA	Negative	200	Positive	Positive	Negative
CMP	CMP-533	8/12/2019-8/16/2019	Culled	Swine	Adult	NA	NA	Female	Potbelly	Unknown	NA	NA	NA	San Juan	Collected	Not collected	Collected	Not collected	Not collected	Not collected	Not collected	Not collected	1	Positive	Negative	Negative	Positive	Negative	Negative	Negative	Negative	Negative	Negative	Negative	Negative	Negative	Negative	Negative	Negative	Negative	Negative	Negative	NA	NA	Negative	Negative	Negative	Positive	Negative
CMP	CMP-532	8/12/2019-8/16/2019	Culled	Swine	Adult	NA	NA	Male	Potbelly	Unknown	NA	NA	NA	San Juan	Not collected	Not collected	Collected	Not collected	Collected	Collected	Collected	Not collected	1	Not done	NA	NA	NA	NA	NA	NA	NA	NA	NA	NA	NA	NA	NA	NA	NA	NA	NA	NA	NA	NA	NA	NA	NA	NA	NA
CMP	CMP-531	8/12/2019-8/16/2019	Culled	Swine	Adult	NA	NA	Female	Potbelly	Unknown	NA	NA	NA	San Juan	Collected	Not collected	Collected	Not collected	Not collected	Not collected	Not collected	Not collected	1	Negative	Negative	Negative	Negative	Negative	Negative	Negative	Negative	Negative	Negative	Negative	Negative	Negative	Negative	Negative	Negative	Negative	Negative	Negative	NA	NA	Negative	Negative	Negative	Negative	Negative
CMP	CMP-530	8/12/2019-8/16/2019	Culled	Swine	Adult	NA	NA	Female	Potbelly	Unknown	NA	NA	NA	San Juan	Collected	Not collected	Collected	Not collected	Not collected	Not collected	Not collected	Not collected	1	Positive	Negative	Negative	Negative	Negative	Negative	Negative	Negative	Negative	Negative	Negative	Negative	Negative	Negative	Negative	Negative	Negative	Negative	Negative	NA	NA	Negative	100	Positive	Positive	Negative
CMP	CMP-529	8/12/2019-8/16/2019	Culled	Swine	Adult	NA	NA	Female	Potbelly	Unknown	NA	NA	NA	San Juan	Collected	Not collected	Not collected	Not collected	Not collected	Not collected	Not collected	Not collected	1	Negative	Negative	Negative	Negative	Negative	Negative	Negative	Negative	Negative	Negative	Negative	Negative	Negative	Negative	Negative	Negative	Negative	Negative	Negative	NA	NA	Negative	Negative	Negative	Negative	Negative
CMP	CMP-528	8/12/2019-8/16/2019	Culled	Swine	Adult	NA	NA	Male	Hybrid	Unknown	NA	NA	NA	San Juan	Collected	Not collected	Not collected	Not collected	Not collected	Not collected	Not collected	Not collected	1	Negative	Negative	Negative	Negative	Negative	Negative	Negative	Negative	Negative	Negative	Negative	Negative	Negative	Negative	Negative	Negative	Negative	Negative	Negative	NA	NA	Negative	Negative	Negative	Negative	Negative
CMP	CMP-527	8/12/2019-8/16/2019	Culled	Swine	Sub-Adult	NA	NA	Male	Potbelly	Unknown	NA	NA	NA	San Juan	Collected	Not collected	Not collected	Not collected	Not collected	Not collected	Not collected	Not collected	1	Negative	Negative	Negative	Negative	Negative	Negative	Negative	Negative	Negative	Negative	Negative	Negative	Negative	Negative	Negative	Negative	Negative	Negative	Negative	NA	NA	Negative	Negative	Negative	Negative	Negative
CMP	CMP-526	8/12/2019-8/16/2019	Culled	Swine	Adult	NA	NA	Female	Potbelly	Unknown	NA	NA	NA	San Juan	Collected	Not collected	Not collected	Not collected	Not collected	Not collected	Not collected	Not collected	1	Positive	Negative	Negative	Negative	100	Positive	Positive	Negative	Negative	Negative	Negative	Negative	Negative	Negative	Negative	Negative	Negative	Negative	Negative	NA	NA	Negative	Negative	Negative	Negative	Negative
CMP	CMP-525	8/12/2019-8/16/2019	Culled	Swine	Adult	NA	NA	Female	Potbelly	Unknown	NA	NA	NA	San Juan	Collected	Not collected	Not collected	Not collected	Not collected	Not collected	Not collected	Not collected	1	Positive	Negative	Negative	Negative	100	Positive	Positive	Negative	Negative	Negative	Negative	Negative	Negative	Negative	Negative	Negative	Negative	Negative	Negative	NA	NA	Negative	Negative	Negative	Negative	Negative
CMP	CMP-524	8/12/2019-8/16/2019	Culled	Swine	Adult	NA	NA	Male	Potbelly	Unknown	NA	NA	NA	San Juan	Collected	Not collected	Not collected	Not collected	Not collected	Not collected	Not collected	Not collected	1	Negative	Negative	Negative	Negative	Negative	Negative	Negative	Negative	Negative	Negative	Negative	Negative	Negative	Negative	Negative	Negative	Negative	Negative	Negative	NA	NA	Negative	Negative	Negative	Negative	Negative
CMP	CMP-523	8/12/2019-8/16/2019	Culled	Swine	Adult	NA	NA	Female	Potbelly	Unknown	NA	NA	NA	San Juan	Collected	Not collected	Not collected	Not collected	Not collected	Not collected	Not collected	Not collected	1	Negative	Negative	Negative	Negative	Negative	Negative	Negative	Negative	Negative	Negative	Negative	Negative	Negative	Negative	Negative	Negative	Negative	Negative	Negative	NA	NA	Negative	Negative	Negative	Negative	Negative
CMP	CMP-522	8/12/2019-8/16/2019	Culled	Swine	Adult	NA	NA	Male	Potbelly	Unknown	NA	NA	NA	San Juan	Collected	Not collected	Not collected	Not collected	Not collected	Not collected	Not collected	Not collected	1	Positive	Negative	Negative	Positive	Negative	Negative	Negative	Negative	Negative	Negative	Negative	Negative	Negative	Negative	Negative	Negative	Negative	Negative	Negative	NA	NA	Negative	Negative	Negative	Negative	Negative
CMP	CMP-521	8/12/2019-8/16/2019	Culled	Swine	Sub-Adult	NA	NA	Male	Potbelly	Unknown	NA	NA	NA	San Juan	Collected	Not collected	Not collected	Not collected	Not collected	Not collected	Not collected	Not collected	1	Negative	Negative	Negative	Negative	Negative	Negative	Negative	Negative	Negative	Negative	Negative	Negative	Negative	Negative	Negative	Negative	Negative	Negative	Negative	NA	NA	Negative	Negative	Negative	Negative	Negative
CMP	CMP-520	8/12/2019-8/16/2019	Culled	Swine	Adult	NA	NA	Male	Hybrid	Unknown	NA	NA	NA	San Juan	Collected	Not collected	Not collected	Not collected	Not collected	Not collected	Not collected	Not collected	1	Positive	Negative	Negative	Negative	100	Positive	Positive	Negative	Negative	Negative	Negative	Negative	Negative	100	Positive	Positive	Negative	Negative	Negative	NA	NA	Negative	200	Positive	Positive	Negative
CMP	CMP-519	8/12/2019-8/16/2019	Culled	Swine	Adult	NA	NA	Female	Potbelly	Unknown	NA	NA	NA	San Juan	Collected	Not collected	Not collected	Not collected	Not collected	Not collected	Not collected	Not collected	1	Negative	Negative	Negative	Negative	Negative	Negative	Negative	Negative	Negative	Negative	Negative	Negative	Negative	Negative	Negative	Negative	Negative	Negative	Negative	NA	NA	Negative	Negative	Negative	Negative	Negative
CMP	CMP-518	8/12/2019-8/16/2019	Culled	Swine	Adult	NA	NA	Female	Potbelly	Unknown	NA	NA	NA	San Juan	Collected	Not collected	Not collected	Not collected	Not collected	Not collected	Not collected	Not collected	1	Positive	Negative	Negative	Positive	Negative	Negative	Negative	Negative	Negative	Negative	Negative	Negative	Negative	Negative	Negative	Negative	Negative	Negative	Negative	NA	NA	Negative	Negative	Negative	Negative	Negative
CMP	CMP-517	8/12/2019-8/16/2019	Culled	Swine	Adult	NA	NA	Male	Hybrid	Unknown	NA	NA	NA	San Juan	Collected	Not collected	Not collected	Not collected	Not collected	Not collected	Not collected	Not collected	1	Positive	Negative	Negative	Negative	Negative	Negative	Negative	Negative	Negative	Negative	Negative	Negative	Negative	Negative	Negative	Negative	Negative	Negative	Negative	NA	NA	Negative	400	Positive	Positive	Negative
CMP	CMP-516	8/12/2019-8/16/2019	Culled	Swine	Adult	NA	NA	Male	Potbelly	Unknown	NA	NA	NA	San Juan	Collected	Not collected	Not collected	Not collected	Not collected	Not collected	Not collected	Not collected	1	Negative	Negative	Negative	Negative	Negative	Negative	Negative	Negative	Negative	Negative	Negative	Negative	Negative	Negative	Negative	Negative	Negative	Negative	Negative	NA	NA	Negative	Negative	Negative	Negative	Negative
CMP	CMP-515	8/12/2019-8/16/2019	Culled	Swine	Sub-Adult	NA	NA	Male	Potbelly	Unknown	NA	NA	NA	San Juan	Collected	Not collected	Not collected	Not collected	Not collected	Not collected	Not collected	Not collected	1	Negative	Negative	Negative	Negative	Negative	Negative	Negative	Negative	Negative	Negative	Negative	Negative	Negative	Negative	Negative	Negative	Negative	Negative	Negative	NA	NA	Negative	Negative	Negative	Negative	Negative
CMP	CMP-514	8/12/2019-8/16/2019	Culled	Swine	Sub-Adult	NA	NA	Male	Hybrid	Unknown	NA	NA	NA	San Juan	Collected	Not collected	Not collected	Not collected	Not collected	Not collected	Not collected	Not collected	1	Positive	Negative	Negative	Positive	Negative	Negative	Negative	Negative	Negative	Negative	Negative	Negative	Negative	Negative	Negative	Negative	Negative	Negative	Negative	NA	NA	Negative	200	Positive	Positive	Negative
CMP	CMP-513	8/12/2019-8/16/2019	Culled	Swine	Adult	NA	NA	Female	Potbelly	Unknown	NA	NA	NA	San Juan	Collected	Not collected	Not collected	Not collected	Not collected	Not collected	Not collected	Not collected	1	Positive	Negative	Negative	Positive	Negative	Negative	Negative	Negative	Negative	Negative	Negative	Negative	Negative	Negative	Negative	Negative	Negative	Negative	Negative	NA	NA	Negative	100	Positive	Positive	Negative
CMP	CMP-512	8/12/2019-8/16/2019	Culled	Swine	Adult	NA	NA	Male	Hybrid	Unknown	NA	NA	NA	San Juan	Collected	Not collected	Not collected	Not collected	Not collected	Not collected	Not collected	Not collected	1	Negative	Negative	Negative	Negative	Negative	Negative	Negative	Negative	Negative	Negative	Negative	Negative	Negative	Negative	Negative	Negative	Negative	Negative	Negative	NA	NA	Negative	Negative	Negative	Negative	Negative
CMP	CMP-511	8/12/2019-8/16/2019	Culled	Swine	Adult	NA	NA	Male	Hybrid	Unknown	NA	NA	NA	San Juan	Collected	Not collected	Not collected	Not collected	Not collected	Not collected	Not collected	Not collected	1	Positive	Negative	Negative	Negative	Negative	Negative	Negative	Negative	Negative	Negative	Negative	Negative	Negative	Negative	Negative	Negative	Negative	Negative	Negative	NA	NA	Negative	Negative	Negative	Negative	Negative
CMP	CMP-510	8/12/2019-8/16/2019	Culled	Swine	Adult	NA	NA	Male	Hybrid	Unknown	NA	NA	NA	San Juan	Collected	Not collected	Not collected	Not collected	Not collected	Not collected	Not collected	Not collected	1	Negative	Negative	Negative	Negative	Negative	Negative	Negative	Negative	Negative	Negative	Negative	Negative	Negative	Negative	Negative	Negative	Negative	Negative	Negative	NA	NA	Negative	Negative	Negative	Negative	Negative
CMP	CMP-509	8/12/2019-8/16/2019	Culled	Swine	Adult	NA	NA	Female	Potbelly	Unknown	NA	NA	NA	San Juan	Collected	Not collected	Not collected	Not collected	Not collected	Not collected	Not collected	Not collected	1	Negative	Negative	Negative	Negative	Negative	Negative	Negative	Negative	Negative	Negative	Negative	Negative	Negative	Negative	Negative	Negative	Negative	Negative	Negative	NA	NA	Negative	Negative	Negative	Negative	Negative
CMP	CMP-508	8/12/2019-8/16/2019	Culled	Swine	Adult	NA	NA	Female	Potbelly	Unknown	NA	NA	NA	San Juan	Collected	Not collected	Not collected	Not collected	Not collected	Not collected	Not collected	Not collected	1	Negative	Negative	Negative	Negative	Negative	Negative	Negative	Negative	Negative	Negative	Negative	Negative	Negative	Negative	Negative	Negative	Negative	Negative	Negative	NA	NA	Negative	Negative	Negative	Negative	Negative
CMP	CMP-507	8/12/2019-8/16/2019	Culled	Swine	Adult	NA	NA	Male	Potbelly	Unknown	NA	NA	NA	San Juan	Collected	Not collected	Not collected	Not collected	Not collected	Not collected	Not collected	Not collected	1	Negative	Negative	Negative	Negative	Negative	Negative	Negative	Negative	Negative	Negative	Negative	Negative	Negative	Negative	Negative	Negative	Negative	Negative	Negative	NA	NA	Negative	Negative	Negative	Negative	Negative
CMP	CMP-506	8/12/2019-8/16/2019	Culled	Swine	Adult	NA	NA	Female	Potbelly	Unknown	NA	NA	NA	San Juan	Collected	Not collected	Not collected	Not collected	Not collected	Not collected	Not collected	Not collected	1	Negative	Negative	Negative	Negative	Negative	Negative	Negative	Negative	Negative	Negative	Negative	Negative	Negative	Negative	Negative	Negative	Negative	Negative	Negative	NA	NA	Negative	Negative	Negative	Negative	Negative
CMP	CMP-505	8/12/2019-8/16/2019	Culled	Swine	Adult	NA	NA	Male	Potbelly	Unknown	NA	NA	NA	San Juan	Collected	Not collected	Not collected	Not collected	Not collected	Not collected	Not collected	Not collected	1	Positive	Negative	Negative	Positive	200	Positive	Positive	Negative	Negative	Negative	Negative	Negative	Negative	Negative	Negative	Negative	Negative	Negative	Negative	NA	NA	Negative	200	Positive	Positive	Negative
CMP	CMP-504	8/12/2019-8/16/2019	Culled	Swine	Adult	NA	NA	Female	Potbelly	Unknown	NA	NA	NA	San Juan	Collected	Not collected	Not collected	Not collected	Not collected	Not collected	Not collected	Not collected	1	Positive	Negative	Negative	Positive	100	Positive	Positive	Negative	Negative	Negative	Negative	Negative	Negative	Negative	Negative	Negative	Negative	Negative	Negative	NA	NA	Negative	200	Positive	Positive	Negative
CMP	CMP-503	8/12/2019-8/16/2019	Culled	Swine	Adult	NA	NA	Female	Potbelly	Unknown	NA	NA	NA	San Juan	Collected	Not collected	Not collected	Not collected	Not collected	Not collected	Not collected	Not collected	1	Positive	Negative	Negative	Positive	Negative	Negative	Negative	Negative	Negative	Negative	Negative	Negative	Negative	Negative	Negative	Negative	Negative	Negative	Negative	NA	NA	Negative	Negative	Negative	Negative	Negative
CMP	CMP-502	8/12/2019-8/16/2019	Culled	Swine	Adult	NA	NA	Male	Potbelly	Unknown	NA	NA	NA	San Juan	Collected	Not collected	Not collected	Not collected	Not collected	Not collected	Not collected	Not collected	1	Negative	Negative	Negative	Negative	Negative	Negative	Negative	Negative	Negative	Negative	Negative	Negative	Negative	Negative	Negative	Negative	Negative	Negative	Negative	NA	NA	Negative	Negative	Negative	Negative	Negative
CMP	CMP-501	8/12/2019-8/16/2019	Culled	Swine	Sub-Adult	NA	NA	Female	Hybrid	Unknown	NA	NA	NA	San Juan	Collected	Not collected	Not collected	Not collected	Not collected	Not collected	Not collected	Not collected	1	Positive	Negative	Negative	Positive	Negative	Negative	Negative	Negative	Negative	Negative	Negative	Negative	Negative	100	Positive	Positive	Negative	Negative	Negative	NA	NA	Negative	1600	Positive	Positive	Negative
CMP	CMP-500	8/12/2019-8/16/2019	Culled	Swine	Adult	NA	NA	Male	Hybrid	Unknown	NA	NA	NA	San Juan	Collected	Not collected	Not collected	Not collected	Not collected	Not collected	Not collected	Not collected	1	Negative	Negative	Negative	Negative	Negative	Negative	Negative	Negative	Negative	Negative	Negative	Negative	Negative	Negative	Negative	Negative	Negative	Negative	Negative	NA	NA	Negative	Negative	Negative	Negative	Negative
CMP	CMP-499	8/12/2019-8/16/2019	Culled	Swine	Sub-Adult	NA	NA	Female	Potbelly	Unknown	NA	NA	NA	San Juan	Collected	Not collected	Not collected	Not collected	Not collected	Not collected	Not collected	Not collected	1	Negative	Negative	Negative	Negative	Negative	Negative	Negative	Negative	Negative	Negative	Negative	Negative	Negative	Negative	Negative	Negative	Negative	Negative	Negative	NA	NA	Negative	Negative	Negative	Negative	Negative
CMP	CMP-498	8/12/2019-8/16/2019	Culled	Swine	Adult	NA	NA	Female	Potbelly	Unknown	NA	NA	NA	San Juan	Collected	Not collected	Not collected	Not collected	Not collected	Not collected	Not collected	Not collected	1	Negative	Negative	Negative	Negative	Negative	Negative	Negative	Negative	Negative	Negative	Negative	Negative	Negative	Negative	Negative	Negative	Negative	Negative	Negative	NA	NA	Negative	Negative	Negative	Negative	Negative
CMP	CMP-497	8/12/2019-8/16/2019	Culled	Swine	Adult	NA	NA	Female	Potbelly	Unknown	NA	NA	NA	San Juan	Collected	Not collected	Not collected	Not collected	Not collected	Not collected	Not collected	Not collected	1	Negative	Negative	Negative	Negative	Negative	Negative	Negative	Negative	Negative	Negative	Negative	Negative	Negative	Negative	Negative	Negative	Negative	Negative	Negative	NA	NA	Negative	Negative	Negative	Negative	Negative
CMP	CMP-496	8/12/2019-8/16/2019	Culled	Swine	Adult	NA	NA	Female	Potbelly	Unknown	NA	NA	NA	San Juan	Collected	Not collected	Not collected	Not collected	Not collected	Not collected	Not collected	Not collected	1	Positive	Negative	Negative	Negative	Negative	Negative	Negative	Negative	Negative	Negative	Negative	Negative	Negative	Negative	Negative	Negative	Negative	Negative	Negative	NA	NA	Negative	100	Positive	Positive	Negative
CMP	CMP-495	8/12/2019-8/16/2019	Culled	Swine	Sub-Adult	NA	NA	Male	Hybrid	Unknown	NA	NA	NA	San Juan	Collected	Not collected	Not collected	Not collected	Not collected	Not collected	Not collected	Not collected	1	Positive	Negative	Negative	Positive	Negative	Negative	Negative	Negative	Negative	Negative	Negative	Negative	Negative	Negative	Negative	Negative	Negative	Negative	Negative	NA	NA	Negative	Negative	Negative	Positive	Negative
CMP	CMP-494	8/12/2019-8/16/2019	Culled	Swine	Sub-Adult	NA	NA	Female	Potbelly	Unknown	NA	NA	NA	San Juan	Collected	Not collected	Not collected	Not collected	Not collected	Not collected	Not collected	Not collected	1	Negative	Negative	Negative	Negative	Negative	Negative	Negative	Negative	Negative	Negative	Negative	Negative	Negative	Negative	Negative	Negative	Negative	Negative	Negative	NA	NA	Negative	Negative	Negative	Negative	Negative
CMP	CMP-493	8/12/2019-8/16/2019	Culled	Swine	Adult	NA	NA	Female	Potbelly	Unknown	NA	NA	NA	San Juan	Collected	Not collected	Not collected	Not collected	Not collected	Not collected	Not collected	Not collected	1	Positive	Negative	Negative	Positive	Negative	Negative	Negative	Negative	Negative	Negative	Negative	Negative	Negative	Negative	Negative	Negative	Negative	Negative	Negative	NA	NA	Negative	100	Positive	Positive	Negative
CMP	CMP-492	8/12/2019-8/16/2019	Culled	Swine	Sub-Adult	NA	NA	Male	Potbelly	Unknown	NA	NA	NA	San Juan	Collected	Not collected	Not collected	Not collected	Not collected	Not collected	Not collected	Not collected	1	Positive	Negative	Negative	Positive	Negative	Negative	Negative	Negative	Negative	Negative	Negative	Negative	Negative	Negative	Negative	Negative	Negative	Negative	Negative	NA	NA	Negative	100	Positive	Positive	Negative
CMP	CMP-491	8/12/2019-8/16/2019	Culled	Swine	Sub-Adult	NA	NA	Female	Potbelly	Unknown	NA	NA	NA	San Juan	Collected	Not collected	Not collected	Not collected	Not collected	Not collected	Not collected	Not collected	1	Positive	Negative	Negative	Positive	100	Positive	Positive	Negative	Negative	Negative	Negative	Negative	Negative	Negative	Negative	Negative	Negative	Negative	Negative	NA	NA	Negative	Negative	Negative	Positive	Negative
CMP	CMP-490	8/12/2019-8/16/2019	Culled	Swine	Sub-Adult	NA	NA	Female	Potbelly	Unknown	NA	NA	NA	San Juan	Collected	Not collected	Not collected	Not collected	Not collected	Not collected	Not collected	Not collected	1	Negative	Negative	Negative	Negative	Negative	Negative	Negative	Negative	Negative	Negative	Negative	Negative	Negative	Negative	Negative	Negative	Negative	Negative	Negative	NA	NA	Negative	Negative	Negative	Negative	Negative
CMP	CMP-489	8/12/2019-8/16/2019	Culled	Swine	Adult	NA	NA	Male	Potbelly	Unknown	NA	NA	NA	San Juan	Collected	Not collected	Not collected	Not collected	Not collected	Not collected	Not collected	Not collected	1	Negative	Negative	Negative	Negative	Negative	Negative	Negative	Negative	Negative	Negative	Negative	Negative	Negative	Negative	Negative	Negative	Negative	Negative	Negative	NA	NA	Negative	Negative	Negative	Negative	Negative
CMP	CMP-488	8/12/2019-8/16/2019	Culled	Swine	Adult	NA	NA	Male	Potbelly	Unknown	NA	NA	NA	San Juan	Collected	Not collected	Not collected	Not collected	Not collected	Not collected	Not collected	Not collected	1	Negative	Negative	Negative	Negative	Negative	Negative	Negative	Negative	Negative	Negative	Negative	Negative	Negative	Negative	Negative	Negative	Negative	Negative	Negative	NA	NA	Negative	Negative	Negative	Negative	Negative
CMP	CMP-487	8/12/2019-8/16/2019	Culled	Swine	Adult	NA	NA	Female	Potbelly	Unknown	NA	NA	NA	San Juan	Collected	Not collected	Not collected	Not collected	Not collected	Not collected	Not collected	Not collected	1	Negative	Negative	Negative	Negative	Negative	Negative	Negative	Negative	Negative	Negative	Negative	Negative	Negative	Negative	Negative	Negative	Negative	Negative	Negative	NA	NA	Negative	Negative	Negative	Negative	Negative
CMP	CMP-486	8/12/2019-8/16/2019	Culled	Swine	Adult	NA	NA	Male	Potbelly	Unknown	NA	NA	NA	San Juan	Collected	Not collected	Not collected	Not collected	Not collected	Not collected	Not collected	Not collected	1	Negative	Negative	Negative	Negative	Negative	Negative	Negative	Negative	Negative	Negative	Negative	Negative	Negative	Negative	Negative	Negative	Negative	Negative	Negative	NA	NA	Negative	Negative	Negative	Negative	Negative
CMP	CMP-485	8/12/2019-8/16/2019	Culled	Swine	Sub-Adult	NA	NA	Male	Hybrid	Unknown	NA	NA	NA	San Juan	Collected	Not collected	Not collected	Not collected	Not collected	Not collected	Not collected	Not collected	1	Negative	Negative	Negative	Negative	Negative	Negative	Negative	Negative	Negative	Negative	Negative	Negative	Negative	Negative	Negative	Negative	Negative	Negative	Negative	NA	NA	Negative	Negative	Negative	Negative	Negative
CMP	CMP-484	8/12/2019-8/16/2019	Culled	Swine	Sub-Adult	NA	NA	Male	Hybrid	Unknown	NA	NA	NA	San Juan	Collected	Not collected	Not collected	Not collected	Not collected	Not collected	Not collected	Not collected	1	Positive	Negative	Negative	Negative	Negative	Negative	Negative	Negative	Negative	Negative	Negative	Negative	Negative	Negative	Negative	Negative	Negative	Negative	Negative	NA	NA	Negative	200	Positive	Positive	Negative
CMP	CMP-483	8/12/2019-8/16/2019	Culled	Swine	Adult	NA	NA	Female	Potbelly	Unknown	NA	NA	NA	San Juan	Collected	Not collected	Not collected	Not collected	Not collected	Not collected	Not collected	Not collected	1	Negative	Negative	Negative	Negative	Negative	Negative	Negative	Negative	Negative	Negative	Negative	Negative	Negative	Negative	Negative	Negative	Negative	Negative	Negative	NA	NA	Negative	Negative	Negative	Negative	Negative
CMP	CMP-481	8/12/2019-8/16/2019	Culled	Swine	Adult	NA	NA	Male	Potbelly	Unknown	NA	NA	NA	San Juan	Collected	Not collected	Not collected	Not collected	Not collected	Not collected	Not collected	Not collected	1	Positive	Negative	Negative	Positive	200	Positive	Positive	Negative	Negative	Negative	Negative	Negative	Negative	Negative	Negative	Negative	Negative	Negative	Negative	NA	NA	Negative	100	Positive	Positive	Negative
CMP	CMP-480	8/12/2019-8/16/2019	Culled	Swine	Sub-Adult	NA	NA	Male	Potbelly	Unknown	NA	NA	NA	San Juan	Collected	Not collected	Not collected	Not collected	Not collected	Not collected	Not collected	Not collected	1	Positive	Negative	Negative	Negative	Negative	Negative	Negative	Negative	Negative	Negative	Negative	Negative	Negative	Negative	Negative	Negative	Negative	Negative	Negative	NA	NA	Negative	100	Positive	Positive	Negative
CMP	CMP-479	8/12/2019-8/16/2019	Culled	Swine	Adult	NA	NA	Female	Potbelly	Unknown	NA	NA	NA	San Juan	Collected	Not collected	Not collected	Not collected	Not collected	Not collected	Not collected	Not collected	1	Positive	Negative	Negative	Negative	Negative	Negative	Negative	Negative	Negative	Negative	Negative	Negative	Negative	Negative	Negative	Negative	Negative	Negative	Negative	NA	NA	Negative	Negative	Negative	Positive	Negative
CMP	CMP-478	8/12/2019-8/16/2019	Culled	Swine	Adult	NA	NA	Female	Potbelly	Unknown	NA	NA	NA	San Juan	Collected	Not collected	Not collected	Not collected	Not collected	Not collected	Not collected	Not collected	1	Positive	Negative	Negative	Positive	Negative	Negative	Negative	Negative	Negative	Negative	Negative	Negative	Negative	Negative	Negative	Negative	Negative	Negative	Negative	NA	NA	Negative	Negative	Negative	Negative	Negative
CMP	CMP-477	8/12/2019-8/16/2019	Culled	Swine	Adult	NA	NA	Female	Potbelly	Unknown	NA	NA	NA	San Juan	Collected	Not collected	Not collected	Not collected	Not collected	Not collected	Not collected	Not collected	1	Positive	Negative	Negative	Negative	Negative	Negative	Negative	Negative	Negative	Negative	Negative	Negative	Negative	Negative	Negative	Negative	Negative	Negative	Negative	NA	NA	Negative	Negative	Negative	Positive	Negative
CMP	CMP-476	8/12/2019-8/16/2019	Culled	Swine	Adult	NA	NA	Female	Potbelly	Unknown	NA	NA	NA	San Juan	Collected	Not collected	Not collected	Not collected	Not collected	Not collected	Not collected	Not collected	1	Negative	Negative	Negative	Negative	Negative	Negative	Negative	Negative	Negative	Negative	Negative	Negative	Negative	Negative	Negative	Negative	Negative	Negative	Negative	NA	NA	Negative	Negative	Negative	Negative	Negative
CMP	CMP-475	8/12/2019-8/16/2019	Culled	Swine	Adult	NA	NA	Female	Potbelly	Unknown	NA	NA	NA	San Juan	Collected	Not collected	Not collected	Not collected	Not collected	Not collected	Not collected	Not collected	1	Positive	Negative	Negative	Positive	200	Positive	Positive	Negative	Negative	Negative	Negative	Negative	Negative	Negative	Negative	Negative	Negative	Negative	Negative	NA	NA	Negative	Negative	Negative	Positive	Negative
CMP	CMP-474	8/12/2019-8/16/2019	Culled	Swine	Sub-Adult	NA	NA	Male	Potbelly	Unknown	NA	NA	NA	San Juan	Collected	Not collected	Not collected	Not collected	Not collected	Not collected	Not collected	Not collected	1	Positive	Negative	Negative	Positive	Negative	Negative	Negative	Negative	Negative	Negative	Negative	Negative	Negative	Negative	Negative	Negative	Negative	Negative	Negative	NA	NA	Negative	Negative	Negative	Positive	Negative
CMP	CMP-473	8/12/2019-8/16/2019	Culled	Swine	Adult	NA	NA	Female	Potbelly	Unknown	NA	NA	NA	San Juan	Collected	Not collected	Not collected	Not collected	Not collected	Not collected	Not collected	Not collected	1	Negative	Negative	Negative	Negative	Negative	Negative	Negative	Negative	Negative	Negative	Negative	Negative	Negative	Negative	Negative	Negative	Negative	Negative	Negative	NA	NA	Negative	Negative	Negative	Negative	Negative
CMP	CMP-472	8/12/2019-8/16/2019	Culled	Swine	Sub-Adult	NA	NA	Male	Hybrid	Unknown	NA	NA	NA	San Juan	Collected	Not collected	Not collected	Not collected	Not collected	Not collected	Not collected	Not collected	1	Negative	Negative	Negative	Negative	Negative	Negative	Negative	Negative	Negative	Negative	Negative	Negative	Negative	Negative	Negative	Negative	Negative	Negative	Negative	NA	NA	Negative	Negative	Negative	Negative	Negative
CMP	CMP-471	8/12/2019-8/16/2019	Culled	Swine	Adult	NA	NA	Male	Potbelly	Unknown	NA	NA	NA	San Juan	Collected	Not collected	Not collected	Not collected	Not collected	Not collected	Not collected	Not collected	1	Positive	Negative	Negative	Positive	Negative	Negative	Negative	Negative	Negative	Negative	Negative	Negative	Negative	Negative	Negative	Negative	Negative	Negative	Negative	NA	NA	Negative	100	Positive	Positive	Negative
CMP	CMP-470	8/12/2019-8/16/2019	Culled	Swine	Adult	NA	NA	Female	Potbelly	Unknown	NA	NA	NA	San Juan	Collected	Not collected	Not collected	Not collected	Not collected	Not collected	Not collected	Not collected	1	Positive	Negative	Negative	Positive	Negative	Negative	Negative	Negative	Negative	Negative	Negative	Negative	Negative	Negative	Negative	Negative	Negative	Negative	Negative	NA	NA	Negative	Negative	Negative	Negative	Negative
CMP	CMP-469	8/12/2019-8/16/2019	Culled	Swine	Adult	NA	NA	Male	Potbelly	Unknown	NA	NA	NA	San Juan	Collected	Not collected	Not collected	Not collected	Not collected	Not collected	Not collected	Not collected	1	Positive	Negative	Negative	Positive	200	Positive	Positive	Negative	Negative	Negative	Negative	Negative	Negative	Negative	Negative	Negative	Negative	Negative	Negative	NA	NA	Negative	200	Positive	Positive	Negative
CMP	CMP-468	8/12/2019-8/16/2019	Culled	Swine	Adult	NA	NA	Male	Potbelly	Unknown	NA	NA	NA	San Juan	Collected	Not collected	Not collected	Not collected	Not collected	Not collected	Not collected	Not collected	1	Positive	Negative	Negative	Negative	Negative	Negative	Negative	Negative	Negative	Negative	Negative	Negative	Negative	Negative	Negative	Negative	Negative	Negative	Negative	NA	NA	Negative	Negative	Negative	Positive	Negative
CMP	CMP-467	8/12/2019-8/16/2019	Culled	Swine	Adult	NA	NA	Female	Potbelly	Unknown	NA	NA	NA	San Juan	Collected	Not collected	Not collected	Not collected	Not collected	Not collected	Not collected	Not collected	1	Positive	Negative	Negative	Positive	Negative	Negative	Negative	Negative	Negative	Negative	Negative	Negative	Negative	Negative	Negative	Negative	Negative	Negative	Negative	NA	NA	Negative	Negative	Negative	Negative	Negative
CMP	CMP-466	8/12/2019-8/16/2019	Culled	Swine	Adult	NA	NA	Female	Potbelly	Unknown	NA	NA	NA	San Juan	Collected	Not collected	Not collected	Not collected	Not collected	Not collected	Not collected	Not collected	1	Negative	Negative	Negative	Negative	Negative	Negative	Negative	Negative	Negative	Negative	Negative	Negative	Negative	Negative	Negative	Negative	Negative	Negative	Negative	NA	NA	Negative	Negative	Negative	Negative	Negative
CMP	CMP-465	8/12/2019-8/16/2019	Culled	Swine	Adult	NA	NA	Female	Potbelly	Unknown	NA	NA	NA	San Juan	Collected	Not collected	Not collected	Not collected	Not collected	Not collected	Not collected	Not collected	1	Positive	Negative	Negative	Positive	Negative	Negative	Negative	Negative	Negative	Negative	Negative	Negative	Negative	Negative	Negative	Negative	Negative	Negative	Negative	NA	NA	Negative	100	Positive	Positive	Negative
CMP	CMP-464	8/12/2019-8/16/2019	Culled	Swine	Adult	NA	NA	Female	Potbelly	Unknown	NA	NA	NA	San Juan	Collected	Not collected	Not collected	Not collected	Not collected	Not collected	Not collected	Not collected	1	Positive	Negative	Negative	Negative	100	Positive	Positive	Negative	Negative	Negative	Negative	Negative	Negative	Negative	Negative	Negative	Negative	Negative	Negative	NA	NA	Negative	800	Positive	Positive	Negative
CMP	CMP-463	8/12/2019-8/16/2019	Culled	Swine	Adult	NA	NA	Female	Potbelly	Unknown	NA	NA	NA	San Juan	Collected	Not collected	Not collected	Not collected	Not collected	Not collected	Not collected	Not collected	1	Positive	Negative	Negative	Positive	Negative	Negative	Negative	Negative	Negative	Negative	Negative	Negative	Negative	Negative	Negative	Negative	Negative	Negative	Negative	NA	NA	Negative	Negative	Negative	Positive	Negative
CMP	CMP-462	8/12/2019-8/16/2019	Culled	Swine	Adult	NA	NA	Male	Potbelly	Unknown	NA	NA	NA	San Juan	Collected	Not collected	Not collected	Not collected	Not collected	Not collected	Not collected	Not collected	1	Positive	Negative	Negative	Negative	Negative	Negative	Negative	Negative	Negative	Negative	Negative	Negative	Negative	Negative	Negative	Negative	Negative	Negative	Negative	NA	NA	Negative	200	Positive	Positive	Negative
CMP	CMP-461	8/12/2019-8/16/2019	Culled	Swine	Adult	NA	NA	Female	Potbelly	Unknown	NA	NA	NA	San Juan	Collected	Not collected	Not collected	Not collected	Not collected	Not collected	Not collected	Not collected	1	Positive	Negative	Negative	Positive	Negative	Negative	Negative	Negative	Negative	Negative	Negative	Negative	Negative	Negative	Negative	Negative	Negative	Negative	Negative	NA	NA	Negative	100	Positive	Positive	Negative
CMP	CMP-460	8/12/2019-8/16/2019	Culled	Swine	Adult	NA	NA	Female	Potbelly	Unknown	NA	NA	NA	San Juan	Collected	Not collected	Not collected	Not collected	Not collected	Not collected	Not collected	Not collected	1	Negative	Negative	Negative	Negative	Negative	Negative	Negative	Negative	Negative	Negative	Negative	Negative	Negative	Negative	Negative	Negative	Negative	Negative	Negative	NA	NA	Negative	Negative	Negative	Negative	Negative
CMP	CMP-459	8/12/2019-8/16/2019	Culled	Swine	Adult	NA	NA	Male	Potbelly	Unknown	NA	NA	NA	San Juan	Collected	Not collected	Not collected	Not collected	Not collected	Not collected	Not collected	Not collected	1	Positive	Negative	Negative	Positive	100	Positive	Positive	Negative	Negative	Negative	Negative	Negative	Negative	Negative	Negative	Negative	Negative	Negative	Negative	NA	NA	Negative	100	Positive	Positive	Negative
CMP	CMP-458	8/12/2019-8/16/2019	Culled	Swine	Sub-Adult	NA	NA	Male	Hybrid	Unknown	NA	NA	NA	San Juan	Collected	Not collected	Not collected	Not collected	Not collected	Not collected	Not collected	Not collected	1	Positive	Negative	Negative	Positive	Negative	Negative	Negative	Negative	Negative	Negative	Negative	Negative	Negative	Negative	Negative	Negative	Negative	Negative	Negative	NA	NA	Negative	Negative	Negative	Negative	Negative
CMP	CMP-457	8/12/2019-8/16/2019	Culled	Swine	Sub-Adult	NA	NA	Female	Potbelly	Unknown	NA	NA	NA	San Juan	Collected	Not collected	Not collected	Not collected	Not collected	Not collected	Not collected	Not collected	1	Positive	Negative	Negative	Negative	200	Positive	Positive	Negative	Negative	Negative	Negative	Negative	Negative	Negative	Negative	Negative	Negative	Negative	Negative	NA	NA	Negative	200	Positive	Positive	Negative
CMP	CMP-456	8/12/2019-8/16/2019	Culled	Swine	Sub-Adult	NA	NA	Male	Potbelly	Unknown	NA	NA	NA	San Juan	Collected	Not collected	Not collected	Not collected	Not collected	Not collected	Not collected	Not collected	1	Positive	Negative	Negative	Negative	Negative	Negative	Negative	Negative	Negative	Negative	Negative	Negative	Negative	Negative	Negative	Negative	Negative	Negative	Negative	NA	NA	Negative	100	Positive	Positive	Negative
CMP	CMP-455	8/12/2019-8/16/2019	Culled	Swine	Adult	NA	NA	Female	Potbelly	Unknown	NA	NA	NA	San Juan	Collected	Not collected	Not collected	Not collected	Not collected	Not collected	Not collected	Not collected	1	Negative	Negative	Negative	Negative	Negative	Negative	Negative	Negative	Negative	Negative	Negative	Negative	Negative	Negative	Negative	Negative	Negative	Negative	Negative	NA	NA	Negative	Negative	Negative	Negative	Negative
CMP	CMP-454	8/12/2019-8/16/2019	Culled	Swine	Adult	NA	NA	Male	Potbelly	Unknown	NA	NA	NA	San Juan	Collected	Not collected	Not collected	Not collected	Not collected	Not collected	Not collected	Not collected	1	Positive	Negative	Negative	Negative	Negative	Negative	Negative	Negative	Negative	Negative	Negative	Negative	Negative	Negative	Negative	Negative	Negative	Negative	Negative	NA	NA	Negative	100	Positive	Positive	Negative
CMP	CMP-453	8/12/2019-8/16/2019	Culled	Swine	Adult	NA	NA	Female	Hybrid	Unknown	NA	NA	NA	San Juan	Collected	Not collected	Not collected	Not collected	Not collected	Not collected	Not collected	Not collected	1	Positive	Negative	Negative	Positive	100	Positive	Positive	Negative	Negative	Negative	Negative	Negative	Negative	Negative	Negative	Negative	Negative	Negative	Negative	NA	NA	Negative	200	Positive	Positive	Negative
CMP	CMP-452	8/12/2019-8/16/2019	Culled	Swine	Adult	NA	NA	Male	Hybrid	Unknown	NA	NA	NA	San Juan	Collected	Not collected	Not collected	Not collected	Not collected	Not collected	Not collected	Not collected	1	Positive	Negative	Negative	Negative	Negative	Negative	Negative	Negative	Negative	Negative	Negative	Negative	Negative	Negative	Negative	Negative	Negative	Negative	Negative	NA	NA	Negative	Negative	Negative	Positive	Negative
CMP	CMP-451	8/12/2019-8/16/2019	Culled	Swine	Adult	NA	NA	Female	Potbelly	Unknown	NA	NA	NA	San Juan	Collected	Not collected	Not collected	Not collected	Not collected	Not collected	Not collected	Not collected	1	Positive	Negative	Negative	Negative	100	Positive	Positive	Negative	Negative	Negative	Negative	Negative	Negative	Negative	Negative	Negative	Negative	Negative	Negative	NA	NA	Negative	Negative	Negative	Positive	Negative
CMP	CMP-449	8/12/2019-8/16/2019	Culled	Swine	Adult	NA	NA	Female	Potbelly	Unknown	NA	NA	NA	San Juan	Collected	Not collected	Not collected	Not collected	Not collected	Not collected	Not collected	Not collected	1	Negative	Negative	Negative	Negative	Negative	Negative	Negative	Negative	Negative	Negative	Negative	Negative	Negative	Negative	Negative	Negative	Negative	Negative	Negative	NA	NA	Negative	Negative	Negative	Negative	Negative
CMP	CMP-448	8/12/2019-8/16/2019	Culled	Swine	Adult	NA	NA	Male	Hybrid	Unknown	NA	NA	NA	San Juan	Collected	Not collected	Not collected	Not collected	Not collected	Not collected	Not collected	Not collected	1	Positive	Negative	Negative	Negative	Negative	Negative	Negative	Negative	Negative	Negative	Negative	Negative	Negative	Negative	Negative	Negative	Negative	Negative	Negative	NA	NA	Negative	Negative	Negative	Positive	Negative
CMP	CMP-447	8/12/2019-8/16/2019	Culled	Swine	Adult	NA	NA	Female	Potbelly	Unknown	NA	NA	NA	San Juan	Collected	Not collected	Not collected	Not collected	Not collected	Not collected	Not collected	Not collected	1	Negative	Negative	Negative	Negative	Negative	Negative	Negative	Negative	Negative	Negative	Negative	Negative	Negative	Negative	Negative	Negative	Negative	Negative	Negative	NA	NA	Negative	Negative	Negative	Negative	Negative
CMP	CMP-381	8/12/2019-8/16/2019	Culled	Swine	Sub-Adult	NA	NA	Male	Hybrid	Unknown	NA	NA	NA	San Juan	Collected	Not collected	Not collected	Not collected	Not collected	Not collected	Not collected	Not collected	1	Positive	Negative	Negative	Negative	Negative	Negative	Negative	Negative	Negative	Negative	Negative	Negative	Negative	Negative	Negative	Negative	Negative	Negative	Negative	NA	NA	Negative	Negative	Negative	Positive	Negative
CMP	CMP-380	8/12/2019-8/16/2019	Culled	Swine	Adult	NA	NA	Male	Eurasian	Unknown	NA	NA	NA	San Juan	Collected	Not collected	Not collected	Not collected	Not collected	Not collected	Not collected	Not collected	1	Positive	Negative	Negative	Positive	100	Positive	Positive	Negative	Negative	Negative	Negative	Negative	Negative	Negative	Negative	Negative	Negative	Negative	Negative	NA	NA	Negative	200	Positive	Positive	Negative
CMP	CMP-379	8/12/2019-8/16/2019	Culled	Swine	Sub-Adult	NA	NA	Male	Eurasian	Unknown	NA	NA	NA	San Juan	Collected	Not collected	Not collected	Not collected	Not collected	Not collected	Not collected	Not collected	1	Positive	Negative	Negative	Negative	Negative	Negative	Negative	Negative	Negative	Negative	Negative	Negative	Negative	Negative	Negative	Negative	Negative	Negative	Negative	NA	NA	Negative	Negative	Negative	Positive	Negative
CMP	CMP-378	8/12/2019-8/16/2019	Culled	Swine	Adult	NA	NA	Female	Potbelly	Unknown	NA	NA	NA	San Juan	Collected	Not collected	Not collected	Not collected	Not collected	Not collected	Not collected	Not collected	1	Positive	Negative	Negative	Negative	Negative	Negative	Negative	Negative	Negative	Negative	Negative	Negative	Negative	100	Positive	Positive	Negative	Negative	Negative	NA	NA	Negative	Negative	Negative	Positive	Negative
CMP	CMP-377	8/12/2019-8/16/2019	Culled	Swine	Adult	NA	NA	Male	Hybrid	Unknown	NA	NA	NA	San Juan	Collected	Not collected	Not collected	Not collected	Not collected	Not collected	Not collected	Not collected	1	Positive	Negative	Negative	Positive	Negative	Negative	Negative	Negative	Negative	Negative	Negative	Negative	Negative	Negative	Negative	Negative	Negative	Negative	Negative	NA	NA	Negative	Negative	Negative	Positive	Negative
CMP	CMP-376	8/12/2019-8/16/2019	Culled	Swine	Adult	NA	NA	Female	Potbelly	Unknown	NA	NA	NA	San Juan	Collected	Not collected	Not collected	Not collected	Not collected	Not collected	Not collected	Not collected	1	Negative	Negative	Negative	Negative	Negative	Negative	Negative	Negative	Negative	Negative	Negative	Negative	Negative	Negative	Negative	Negative	Negative	Negative	Negative	NA	NA	Negative	Negative	Negative	Negative	Negative
CMP	CMP-375	8/12/2019-8/16/2019	Culled	Swine	Adult	NA	NA	Male	Hybrid	Unknown	NA	NA	NA	San Juan	Collected	Not collected	Not collected	Not collected	Not collected	Not collected	Not collected	Not collected	1	Positive	Negative	Negative	Negative	Negative	Negative	Negative	Negative	Negative	Negative	Negative	Negative	Negative	Negative	Negative	Negative	Negative	Negative	Negative	NA	NA	Negative	100	Positive	Positive	Negative
CMP	CMP-374	8/12/2019-8/16/2019	Culled	Swine	Adult	NA	NA	Female	Potbelly	Unknown	NA	NA	NA	San Juan	Collected	Not collected	Not collected	Not collected	Not collected	Not collected	Not collected	Not collected	1	Positive	Negative	Negative	Positive	Negative	Negative	Negative	Negative	Negative	Negative	Negative	Negative	Negative	Negative	Negative	Negative	Negative	Negative	Negative	NA	NA	Negative	Negative	Negative	Positive	Negative
CMP	CMP-373	8/12/2019-8/16/2019	Culled	Swine	Adult	NA	NA	Female	Hybrid	Unknown	NA	NA	NA	San Juan	Collected	Not collected	Not collected	Not collected	Not collected	Not collected	Not collected	Not collected	1	Positive	Negative	Negative	Negative	Negative	Negative	Negative	Negative	Negative	Negative	Negative	Negative	Negative	100	Positive	Positive	Negative	Negative	Negative	NA	NA	Negative	100	Positive	Positive	Negative
CMP	CMP-372	8/12/2019-8/16/2019	Culled	Swine	Adult	NA	NA	Male	Eurasian	Unknown	NA	NA	NA	San Juan	Collected	Not collected	Not collected	Not collected	Not collected	Not collected	Not collected	Not collected	1	Positive	Negative	Negative	Negative	Negative	Negative	Negative	Negative	Negative	Negative	Negative	Negative	Negative	Negative	Negative	Negative	Negative	Negative	Negative	NA	NA	Negative	Negative	Negative	Positive	Negative
CMP	CMP-371	8/12/2019-8/16/2019	Culled	Swine	Adult	NA	NA	Male	Hybrid	Unknown	NA	NA	NA	San Juan	Collected	Not collected	Not collected	Not collected	Not collected	Not collected	Not collected	Not collected	1	Positive	Negative	Negative	Positive	Negative	Negative	Negative	Negative	Negative	Negative	Negative	Negative	Negative	Negative	Negative	Negative	Negative	Negative	Negative	NA	NA	Negative	Negative	Negative	Negative	Negative
CMP	CMP-370	8/12/2019-8/16/2019	Culled	Swine	Adult	NA	NA	Male	Eurasian	Unknown	NA	NA	NA	San Juan	Collected	Not collected	Not collected	Not collected	Not collected	Not collected	Not collected	Not collected	1	Positive	Negative	Negative	Negative	Negative	Negative	Negative	Negative	Negative	Negative	Negative	Negative	Negative	Negative	Negative	Negative	Negative	Negative	Negative	NA	NA	Negative	Negative	Negative	Positive	Negative
CMP	CMP-369	8/12/2019-8/16/2019	Culled	Swine	Adult	NA	NA	Male	Hybrid	Unknown	NA	NA	NA	San Juan	Collected	Not collected	Not collected	Not collected	Not collected	Not collected	Not collected	Not collected	1	Positive	Negative	Negative	Negative	100	Positive	Positive	Negative	Negative	Negative	Negative	Negative	Negative	Negative	Negative	Negative	Negative	Negative	Negative	NA	NA	Negative	100	Positive	Positive	Negative
CMP	CMP-438	8/12/2019-8/16/2019	Culled	Swine	Adult	NA	NA	Male	Potbelly	Unknown	NA	NA	NA	San Juan	Collected	Not collected	Collected	Not collected	Collected	Collected	Collected	Not collected	1	Negative	Negative	Negative	Negative	Negative	Negative	Negative	Negative	Negative	Negative	Negative	Negative	Negative	Negative	Negative	Negative	Negative	Negative	Negative	NA	NA	Negative	Negative	Negative	Negative	Negative
CMP	CMP-437	8/12/2019-8/16/2019	Culled	Swine	Sub-Adult	NA	NA	Female	Potbelly	Unknown	NA	NA	NA	San Juan	Collected	Not collected	Collected	Not collected	Not collected	Collected	Collected	Not collected	1	Negative	Negative	Negative	Negative	Negative	Negative	Negative	Negative	Negative	Negative	Negative	Negative	Negative	Negative	Negative	Negative	Negative	Negative	Negative	NA	NA	Negative	Negative	Negative	Negative	Negative
CMP	CMP-436	8/12/2019-8/16/2019	Culled	Swine	Sub-Adult	NA	NA	Female	Potbelly	Unknown	NA	NA	NA	San Juan	Collected	Not collected	Collected	Not collected	Not collected	Not collected	Not collected	Not collected	1	Negative	Negative	Negative	Negative	Negative	Negative	Negative	Negative	Negative	Negative	Negative	Negative	Negative	Negative	Negative	Negative	Negative	Negative	Negative	NA	NA	Negative	Negative	Negative	Negative	Negative
CMP	CMP-435	8/12/2019-8/16/2019	Culled	Swine	Adult	NA	NA	Female	Potbelly	Unknown	NA	NA	NA	San Juan	Collected	Not collected	Collected	Not collected	Collected	Collected	Collected	Not collected	1	Positive	Negative	Negative	Negative	Negative	Negative	Negative	Negative	Negative	Negative	Negative	Negative	Negative	100	Positive	Positive	Negative	Negative	Negative	NA	NA	Negative	100	Positive	Positive	Negative
CMP	CMP-434	8/12/2019-8/16/2019	Culled	Swine	Adult	NA	NA	Female	Potbelly	Unknown	NA	NA	NA	San Juan	Collected	Not collected	Collected	Not collected	Not collected	Not collected	Not collected	Not collected	1	Positive	Negative	Negative	Positive	Negative	Negative	Negative	Negative	Negative	Negative	Negative	Negative	Negative	Negative	Negative	Negative	Negative	Negative	Negative	NA	NA	Negative	Negative	Negative	Negative	Negative
CMP	CMP-433	8/12/2019-8/16/2019	Culled	Swine	Sub-Adult	NA	NA	Female	Potbelly	Unknown	NA	NA	NA	San Juan	Collected	Not collected	Collected	Not collected	Not collected	Not collected	Not collected	Not collected	1	Negative	Negative	Negative	Negative	Negative	Negative	Negative	Negative	Negative	Negative	Negative	Negative	Negative	Negative	Negative	Negative	Negative	Negative	Negative	NA	NA	Negative	Negative	Negative	Negative	Negative
CMP	CMP-432	8/12/2019-8/16/2019	Culled	Swine	Adult	NA	NA	Female	Potbelly	Unknown	NA	NA	NA	San Juan	Collected	Not collected	Collected	Not collected	Not collected	Not collected	Not collected	Not collected	1	Negative	Negative	Negative	Negative	Negative	Negative	Negative	Negative	Negative	Negative	Negative	Negative	Negative	Negative	Negative	Negative	Negative	Negative	Negative	NA	NA	Negative	Negative	Negative	Negative	Negative
CMP	CMP-431	8/12/2019-8/16/2019	Culled	Swine	Adult	NA	NA	Female	Potbelly	Unknown	NA	NA	NA	San Juan	Collected	Not collected	Collected	Not collected	Collected	Collected	Collected	Not collected	1	Negative	Negative	Negative	Negative	Negative	Negative	Negative	Negative	Negative	Negative	Negative	Negative	Negative	Negative	Negative	Negative	Negative	Negative	Negative	NA	NA	Negative	Negative	Negative	Negative	Negative
CMP	CMP-430	8/12/2019-8/16/2019	Culled	Swine	Adult	NA	NA	Male	Potbelly	Unknown	NA	NA	NA	San Juan	Collected	Not collected	Collected	Not collected	Collected	Collected	Collected	Not collected	1	Positive	Negative	Negative	Negative	Negative	Negative	Negative	Negative	Negative	Negative	Negative	Negative	Negative	Negative	Negative	Negative	Negative	Negative	Negative	NA	NA	Negative	100	Positive	Positive	Negative
CMP	CMP-429	8/12/2019-8/16/2019	Culled	Swine	Sub-Adult	NA	NA	Female	Potbelly	Unknown	NA	NA	NA	San Juan	Collected	Not collected	Collected	Not collected	Not collected	Not collected	Not collected	Not collected	1	Negative	Negative	Negative	Negative	Negative	Negative	Negative	Negative	Negative	Negative	Negative	Negative	Negative	Negative	Negative	Negative	Negative	Negative	Negative	NA	NA	Negative	Negative	Negative	Negative	Negative
CMP	CMP-428	8/12/2019-8/16/2019	Culled	Swine	Adult	NA	NA	Female	Potbelly	Unknown	NA	NA	NA	San Juan	Collected	Not collected	Collected	Not collected	Not collected	Not collected	Not collected	Not collected	1	Positive	Negative	Negative	Positive	Negative	Negative	Negative	Negative	Negative	Negative	Negative	Negative	Negative	Negative	Negative	Negative	Negative	Negative	Negative	NA	NA	Negative	Negative	Negative	Negative	Negative
CMP	CMP-427	8/12/2019-8/16/2019	Culled	Swine	Sub-Adult	NA	NA	Male	Hybrid	Unknown	NA	NA	NA	San Juan	Collected	Not collected	Collected	Not collected	Collected	Collected	Collected	Not collected	1	Negative	Negative	Negative	Negative	Negative	Negative	Negative	Negative	Negative	Negative	Negative	Negative	Negative	Negative	Negative	Negative	Negative	Negative	Negative	NA	NA	Negative	Negative	Negative	Negative	Negative
CMP	CMP-426	8/12/2019-8/16/2019	Culled	Swine	Sub-Adult	NA	NA	Female	Potbelly	Unknown	NA	NA	NA	San Juan	Collected	Not collected	Collected	Not collected	Not collected	Not collected	Not collected	Not collected	1	Negative	Negative	Negative	Negative	Negative	Negative	Negative	Negative	Negative	Negative	Negative	Negative	Negative	Negative	Negative	Negative	Negative	Negative	Negative	NA	NA	Negative	Negative	Negative	Negative	Negative
CMP	CMP-425	8/12/2019-8/16/2019	Culled	Swine	Sub-Adult	NA	NA	Female	Potbelly	Unknown	NA	NA	NA	San Juan	Collected	Not collected	Collected	Not collected	Not collected	Not collected	Not collected	Not collected	1	Negative	Negative	Negative	Negative	Negative	Negative	Negative	Negative	Negative	Negative	Negative	Negative	Negative	Negative	Negative	Negative	Negative	Negative	Negative	NA	NA	Negative	Negative	Negative	Negative	Negative
CMP	CMP-424	8/12/2019-8/16/2019	Culled	Swine	Sub-Adult	NA	NA	Male	Potbelly	Unknown	NA	NA	NA	San Juan	Collected	Not collected	Collected	Not collected	Not collected	Not collected	Not collected	Not collected	1	Negative	Negative	Negative	Negative	Negative	Negative	Negative	Negative	Negative	Negative	Negative	Negative	Negative	Negative	Negative	Negative	Negative	Negative	Negative	NA	NA	Negative	Negative	Negative	Negative	Negative
CMP	CMP-423	8/12/2019-8/16/2019	Culled	Swine	Sub-Adult	NA	NA	Female	Potbelly	Unknown	NA	NA	NA	San Juan	Collected	Not collected	Collected	Not collected	Not collected	Not collected	Not collected	Not collected	1	Negative	Negative	Negative	Negative	Negative	Negative	Negative	Negative	Negative	Negative	Negative	Negative	Negative	Negative	Negative	Negative	Negative	Negative	Negative	NA	NA	Negative	Negative	Negative	Negative	Negative
CMP	CMP-422	8/12/2019-8/16/2019	Culled	Swine	Adult	NA	NA	Female	Potbelly	Unknown	NA	NA	NA	San Juan	Collected	Not collected	Collected	Not collected	Not collected	Not collected	Not collected	Not collected	1	Negative	Negative	Negative	Negative	Negative	Negative	Negative	Negative	Negative	Negative	Negative	Negative	Negative	Negative	Negative	Negative	Negative	Negative	Negative	NA	NA	Negative	Negative	Negative	Negative	Negative
CMP	CMP-421	8/12/2019-8/16/2019	Culled	Swine	Adult	NA	NA	Male	Hybrid	Unknown	NA	NA	NA	San Juan	Collected	Not collected	Collected	Not collected	Collected	Collected	Collected	Not collected	1	Negative	Negative	Negative	Negative	Negative	Negative	Negative	Negative	Negative	Negative	Negative	Negative	Negative	Negative	Negative	Negative	Negative	Negative	Negative	NA	NA	Negative	Negative	Negative	Negative	Negative
CMP	CMP-420	8/12/2019-8/16/2019	Culled	Swine	Adult	NA	NA	Female	Potbelly	Unknown	NA	NA	NA	San Juan	Collected	Not collected	Collected	Not collected	Not collected	Not collected	Not collected	Not collected	1	Negative	Negative	Negative	Negative	Negative	Negative	Negative	Negative	Negative	Negative	Negative	Negative	Negative	Negative	Negative	Negative	Negative	Negative	Negative	NA	NA	Negative	Negative	Negative	Negative	Negative
CMP	CMP-419	8/12/2019-8/16/2019	Culled	Swine	Adult	NA	NA	Female	Potbelly	Unknown	NA	NA	NA	San Juan	Collected	Not collected	Collected	Not collected	Not collected	Not collected	Not collected	Not collected	1	Positive	Negative	Negative	Negative	Negative	Negative	Negative	Negative	Negative	Negative	Negative	Negative	Negative	Negative	Negative	Negative	Negative	Negative	Negative	NA	NA	Negative	Negative	Negative	Negative	Negative
CMP	CMP-418	8/12/2019-8/16/2019	Culled	Swine	Sub-Adult	NA	NA	Female	Potbelly	Unknown	NA	NA	NA	San Juan	Collected	Not collected	Collected	Not collected	Not collected	Not collected	Not collected	Not collected	1	Negative	Negative	Negative	Negative	Negative	Negative	Negative	Negative	Negative	Negative	Negative	Negative	Negative	Negative	Negative	Negative	Negative	Negative	Negative	NA	NA	Negative	Negative	Negative	Negative	Negative
CMP	CMP-417	8/12/2019-8/16/2019	Culled	Swine	Adult	NA	NA	Male	Hybrid	Unknown	NA	NA	NA	San Juan	Collected	Not collected	Collected	Not collected	Collected	Collected	Collected	Not collected	1	Positive	Negative	Negative	Negative	Negative	Negative	Negative	Negative	Negative	Negative	Negative	Negative	Negative	Negative	Negative	Negative	Negative	Negative	Negative	NA	NA	Negative	100	Positive	Positive	Negative
CMP	CMP-416	8/12/2019-8/16/2019	Culled	Swine	Adult	NA	NA	Male	Hybrid	Unknown	NA	NA	NA	San Juan	Collected	Not collected	Collected	Not collected	Collected	Collected	Collected	Not collected	1	Negative	Negative	Negative	Negative	Negative	Negative	Negative	Negative	Negative	Negative	Negative	Negative	Negative	Negative	Negative	Negative	Negative	Negative	Negative	NA	NA	Negative	Negative	Negative	Negative	Negative
CMP	CMP-415	8/12/2019-8/16/2019	Culled	Swine	Adult	NA	NA	Male	Hybrid	Unknown	NA	NA	NA	San Juan	Collected	Not collected	Collected	Not collected	Collected	Collected	Collected	Not collected	1	Positive	Negative	Negative	Negative	100	Positive	Positive	Negative	Negative	Negative	Negative	Negative	Negative	Negative	Negative	Negative	Negative	Negative	Negative	NA	NA	Negative	100	Positive	Positive	Negative
CMP	CMP-414	8/12/2019-8/16/2019	Culled	Swine	Adult	NA	NA	Male	Potbelly	Unknown	NA	NA	NA	San Juan	Collected	Not collected	Collected	Not collected	Collected	Collected	Collected	Not collected	1	Positive	Negative	Negative	Negative	Negative	Negative	Negative	Negative	Negative	Negative	Negative	Negative	Negative	Negative	Negative	Negative	Negative	Negative	Negative	NA	NA	Negative	100	Positive	Positive	Negative
CMP	CMP-413	8/12/2019-8/16/2019	Culled	Swine	Adult	NA	NA	Male	Eurasian	Unknown	NA	NA	NA	San Juan	Collected	Not collected	Collected	Not collected	Collected	Collected	Collected	Not collected	1	Positive	Negative	Negative	Negative	100	Positive	Positive	Negative	Negative	Negative	Negative	Negative	Negative	Negative	Negative	Negative	Negative	Negative	Negative	NA	NA	Negative	200	Positive	Positive	Negative
CMP	CMP-412	8/12/2019-8/16/2019	Culled	Swine	Adult	NA	NA	Male	Eurasian	Unknown	NA	NA	NA	San Juan	Collected	Not collected	Collected	Not collected	Collected	Collected	Collected	Not collected	1	Positive	Negative	Negative	Negative	Negative	Negative	Negative	Negative	Negative	Negative	Negative	Negative	Negative	200	Positive	Positive	Negative	Negative	Negative	NA	NA	Negative	100	Positive	Positive	Negative
CMP	CMP-411	8/12/2019-8/16/2019	Culled	Swine	Adult	NA	NA	Female	Potbelly	Unknown	NA	NA	NA	San Juan	Collected	Not collected	Collected	Not collected	Not collected	Not collected	Not collected	Not collected	1	Positive	Negative	Negative	Positive	Negative	Negative	Negative	Negative	Negative	Negative	Negative	Negative	Negative	Negative	Negative	Negative	Negative	Negative	Negative	NA	NA	Negative	Negative	Negative	Negative	Negative
CMP	CMP-410	8/12/2019-8/16/2019	Culled	Swine	Adult	NA	NA	Female	Hybrid	Unknown	NA	NA	NA	San Juan	Collected	Not collected	Collected	Not collected	Not collected	Not collected	Not collected	Not collected	1	Positive	Negative	Negative	Positive	Negative	Negative	Negative	Negative	Negative	Negative	Negative	Negative	Negative	Negative	Negative	Negative	Negative	Negative	Negative	NA	NA	Negative	Negative	Negative	Negative	Negative
CMP	CMP-409	8/12/2019-8/16/2019	Culled	Swine	Adult	NA	NA	Male	Hybrid	Unknown	NA	NA	NA	San Juan	Collected	Not collected	Collected	Not collected	Collected	Collected	Collected	Not collected	1	Negative	Negative	Negative	Negative	Negative	Negative	Negative	Negative	Negative	Negative	Negative	Negative	Negative	Negative	Negative	Negative	Negative	Negative	Negative	NA	NA	Negative	Negative	Negative	Negative	Negative
CMP	CMP-408	8/12/2019-8/16/2019	Culled	Swine	Adult	NA	NA	Female	Hybrid	Unknown	NA	NA	NA	San Juan	Collected	Not collected	Collected	Not collected	Not collected	Not collected	Not collected	Not collected	1	Negative	Negative	Negative	Negative	Negative	Negative	Negative	Negative	Negative	Negative	Negative	Negative	Negative	Negative	Negative	Negative	Negative	Negative	Negative	NA	NA	Negative	Negative	Negative	Negative	Negative
CMP	CMP-407	8/12/2019-8/16/2019	Culled	Swine	Adult	NA	NA	Male	Potbelly	Unknown	NA	NA	NA	San Juan	Collected	Not collected	Collected	Not collected	Not collected	Not collected	Not collected	Not collected	1	Negative	Negative	Negative	Negative	Negative	Negative	Negative	Negative	Negative	Negative	Negative	Negative	Negative	Negative	Negative	Negative	Negative	Negative	Negative	NA	NA	Negative	Negative	Negative	Negative	Negative
CMP	CMP-406	8/12/2019-8/16/2019	Culled	Swine	Adult	NA	NA	Male	Hybrid	Unknown	NA	NA	NA	San Juan	Collected	Not collected	Collected	Not collected	Collected	Collected	Collected	Not collected	1	Positive	Negative	Negative	Negative	Negative	Negative	Negative	Negative	Negative	Negative	Negative	Negative	Negative	Negative	Negative	Negative	Negative	Negative	Negative	NA	NA	Negative	100	Positive	Positive	Negative
CMP	CMP-405	8/12/2019-8/16/2019	Culled	Swine	Sub-Adult	NA	NA	Male	Potbelly	Unknown	NA	NA	NA	San Juan	Collected	Not collected	Collected	Not collected	Collected	Collected	Collected	Not collected	1	Positive	Negative	Negative	Negative	Negative	Negative	Negative	Negative	Negative	Negative	Negative	Negative	Negative	Negative	Negative	Negative	Negative	Negative	Negative	NA	NA	Negative	100	Positive	Positive	Negative
CMP	CMP-404	8/12/2019-8/16/2019	Culled	Swine	Adult	NA	NA	Male	Potbelly	Unknown	NA	NA	NA	San Juan	Collected	Not collected	Collected	Not collected	Collected	Collected	Collected	Not collected	1	Positive	Negative	Negative	Negative	Negative	Negative	Negative	Negative	Negative	Negative	Negative	Negative	Negative	Negative	Negative	Negative	Negative	Negative	Negative	NA	NA	Negative	Negative	Negative	Positive	Negative
CMP	CMP-403	8/12/2019-8/16/2019	Culled	Swine	Adult	NA	NA	Female	Potbelly	Unknown	NA	NA	NA	San Juan	Collected	Not collected	Collected	Not collected	Collected	Collected	Collected	Not collected	1	Negative	Negative	Negative	Negative	Negative	Negative	Negative	Negative	Negative	Negative	Negative	Negative	Negative	Negative	Negative	Negative	Negative	Negative	Negative	NA	NA	Negative	Negative	Negative	Negative	Negative
CMP	CMP-402	8/12/2019-8/16/2019	Culled	Swine	Adult	NA	NA	Male	Potbelly	Unknown	NA	NA	NA	San Juan	Collected	Not collected	Collected	Not collected	Collected	Collected	Collected	Not collected	1	Positive	Negative	Negative	Negative	200	Positive	Positive	Negative	Negative	Negative	Negative	Negative	Negative	Negative	Negative	Negative	Negative	Negative	Negative	NA	NA	Negative	400	Positive	Positive	Negative
CMP	CMP-401	8/12/2019-8/16/2019	Culled	Swine	Adult	NA	NA	Male	Potbelly	Unknown	NA	NA	NA	San Juan	Collected	Not collected	Collected	Not collected	Collected	Collected	Collected	Not collected	1	Positive	Negative	Negative	Negative	Negative	Negative	Negative	Negative	Negative	Negative	Negative	Negative	Negative	Negative	Negative	Negative	Negative	Negative	Negative	NA	NA	Negative	100	Positive	Positive	Negative
CMP	CMP-400	8/12/2019-8/16/2019	Culled	Swine	Adult	NA	NA	Male	Hybrid	Unknown	NA	NA	NA	San Juan	Collected	Not collected	Collected	Not collected	Collected	Collected	Collected	Not collected	1	Positive	Negative	Negative	Positive	Negative	Negative	Negative	Negative	Negative	Negative	Negative	Negative	Negative	Negative	Negative	Negative	Negative	Negative	Negative	NA	NA	Negative	100	Positive	Positive	Negative
CMP	CMP-399	8/12/2019-8/16/2019	Culled	Swine	Sub-Adult	NA	NA	Male	Potbelly	Unknown	NA	NA	NA	San Juan	Collected	Not collected	Collected	Not collected	Collected	Collected	Collected	Not collected	1	Positive	Negative	Negative	Negative	Negative	Negative	Negative	Negative	Negative	Negative	Negative	Negative	Negative	Negative	Negative	Negative	Negative	Negative	Negative	NA	NA	Negative	Negative	Negative	Positive	Negative
CMP	CMP-398	8/12/2019-8/16/2019	Culled	Swine	Adult	NA	NA	Male	Potbelly	Unknown	NA	NA	NA	San Juan	Collected	Not collected	Collected	Not collected	Collected	Collected	Collected	Not collected	1	Negative	Negative	Negative	Negative	Negative	Negative	Negative	Negative	Negative	Negative	Negative	Negative	Negative	Negative	Negative	Negative	Negative	Negative	Negative	NA	NA	Negative	Negative	Negative	Negative	Negative
CMP	CMP-397	8/12/2019-8/16/2019	Culled	Swine	Sub-Adult	NA	NA	Male	Potbelly	Unknown	NA	NA	NA	San Juan	Collected	Not collected	Collected	Not collected	Collected	Collected	Collected	Not collected	1	Positive	Negative	Negative	Negative	Negative	Negative	Negative	Negative	Negative	Negative	Negative	Negative	Negative	Negative	Negative	Negative	Negative	Negative	Negative	NA	NA	Negative	200	Positive	Positive	Negative
CMP	CMP-396	8/12/2019-8/16/2019	Culled	Swine	Sub-Adult	NA	NA	Male	Potbelly	Unknown	NA	NA	NA	San Juan	Collected	Not collected	Collected	Not collected	Collected	Collected	Collected	Not collected	1	Negative	Negative	Negative	Negative	Negative	Negative	Negative	Negative	Negative	Negative	Negative	Negative	Negative	Negative	Negative	Negative	Negative	Negative	Negative	NA	NA	Negative	Negative	Negative	Negative	Negative
CMP	CMP-395	8/12/2019-8/16/2019	Culled	Swine	Sub-Adult	NA	NA	Female	Potbelly	Unknown	NA	NA	NA	San Juan	Collected	Not collected	Collected	Not collected	Not collected	Not collected	Not collected	Not collected	1	Positive	Negative	Negative	Negative	Negative	Negative	Negative	Negative	Negative	Negative	Negative	Negative	Negative	Negative	Negative	Negative	Negative	Negative	Negative	NA	NA	Negative	Negative	Negative	Positive	Negative
CMP	CMP-394	8/12/2019-8/16/2019	Culled	Swine	Adult	NA	NA	Male	Potbelly	Unknown	NA	NA	NA	San Juan	Collected	Not collected	Collected	Not collected	Collected	Collected	Collected	Not collected	1	Positive	Negative	Negative	Positive	Negative	Negative	Negative	Negative	Negative	Negative	Negative	Negative	Negative	Negative	Negative	Negative	Negative	Negative	Negative	NA	NA	Negative	Negative	Negative	Positive	Negative
CMP	CMP-393	8/12/2019-8/16/2019	Culled	Swine	Adult	NA	NA	Male	Potbelly	Unknown	NA	NA	NA	San Juan	Collected	Not collected	Collected	Not collected	Collected	Collected	Collected	Not collected	1	Negative	Negative	Negative	Negative	Negative	Negative	Negative	Negative	Negative	Negative	Negative	Negative	Negative	Negative	Negative	Negative	Negative	Negative	Negative	NA	NA	Negative	Negative	Negative	Negative	Negative
CMP	CMP-392	8/12/2019-8/16/2019	Culled	Swine	Adult	NA	NA	Male	Potbelly	Unknown	NA	NA	NA	San Juan	Collected	Not collected	Collected	Not collected	Collected	Collected	Collected	Not collected	1	Positive	Negative	Negative	Negative	100	Positive	Positive	Negative	Negative	Negative	Negative	Negative	Negative	Negative	Negative	Negative	Negative	Negative	Negative	NA	NA	Negative	100	Positive	Positive	Negative
CMP	CMP-391	8/12/2019-8/16/2019	Culled	Swine	Adult	NA	NA	Male	Potbelly	Unknown	NA	NA	NA	San Juan	Collected	Not collected	Collected	Not collected	Collected	Collected	Collected	Not collected	1	Positive	Negative	Negative	Positive	100	Positive	Positive	Negative	Negative	Negative	Negative	Negative	Negative	Negative	Negative	Negative	Negative	Negative	Negative	NA	NA	Negative	Negative	Negative	Positive	Negative
CMP	CMP-390	8/12/2019-8/16/2019	Culled	Swine	Adult	NA	NA	Male	Potbelly	Unknown	NA	NA	NA	San Juan	Collected	Not collected	Collected	Not collected	Collected	Collected	Collected	Not collected	1	Negative	Negative	Negative	Negative	Negative	Negative	Negative	Negative	Negative	Negative	Negative	Negative	Negative	Negative	Negative	Negative	Negative	Negative	Negative	NA	NA	Negative	Negative	Negative	Negative	Negative
CMP	CMP-389	8/12/2019-8/16/2019	Culled	Swine	Adult	NA	NA	Male	Potbelly	Unknown	NA	NA	NA	San Juan	Collected	Not collected	Collected	Not collected	Collected	Collected	Collected	Not collected	1	Positive	Negative	Negative	Negative	Negative	Negative	Negative	Negative	Negative	Negative	Negative	Negative	Negative	Negative	Negative	Negative	Negative	Negative	Negative	NA	NA	Negative	100	Positive	Positive	Negative
CMP	CMP-388	8/12/2019-8/16/2019	Culled	Swine	Adult	NA	NA	Male	Potbelly	Unknown	NA	NA	NA	San Juan	Collected	Not collected	Collected	Not collected	Collected	Collected	Collected	Not collected	1	Positive	Negative	Negative	Positive	200	Positive	Positive	Negative	Negative	Negative	Negative	Negative	Negative	Negative	Negative	Negative	Negative	Negative	Negative	NA	NA	Negative	200	Positive	Positive	Negative
CMP	CMP-387	8/12/2019-8/16/2019	Culled	Swine	Adult	NA	NA	Male	Hybrid	Unknown	NA	NA	NA	San Juan	Collected	Not collected	Collected	Not collected	Collected	Collected	Collected	Not collected	1	Positive	Negative	Negative	Negative	Negative	Negative	Negative	Negative	Negative	Negative	Negative	Negative	Negative	Negative	Negative	Negative	Negative	Negative	Negative	NA	NA	Negative	Negative	Negative	Positive	Negative
CMP	CMP-386	8/12/2019-8/16/2019	Culled	Swine	Adult	NA	NA	Male	Eurasian	Unknown	NA	NA	NA	San Juan	Not collected	Not collected	Collected	Not collected	Collected	Collected	Collected	Not collected	1	Not done	NA	NA	NA	NA	NA	NA	NA	NA	NA	NA	NA	NA	NA	NA	NA	NA	NA	NA	NA	NA	NA	NA	NA	NA	NA
CMP	CMP-385	8/12/2019-8/16/2019	Culled	Swine	Adult	NA	NA	Male	Hybrid	Unknown	NA	NA	NA	San Juan	Collected	Not collected	Collected	Not collected	Collected	Collected	Collected	Not collected	1	Positive	Negative	Negative	Negative	Negative	Negative	Negative	Negative	Negative	Negative	Negative	Negative	Negative	Negative	Negative	Negative	Negative	Negative	Negative	NA	NA	Negative	Negative	Negative	Positive	Negative
CMP	CMP-384	8/12/2019-8/16/2019	Culled	Swine	Adult	NA	NA	Male	Hybrid	Unknown	NA	NA	NA	San Juan	Not collected	Not collected	Collected	Not collected	Collected	Collected	Collected	Not collected	1	Not done	NA	NA	NA	NA	NA	NA	NA	NA	NA	NA	NA	NA	NA	NA	NA	NA	NA	NA	NA	NA	NA	NA	NA	NA	NA
CMP	CMP-383	8/12/2019-8/16/2019	Culled	Swine	Adult	NA	NA	Male	Potbelly	Unknown	NA	NA	NA	San Juan	Collected	Not collected	Collected	Not collected	Collected	Collected	Collected	Not collected	1	Positive	Negative	Negative	Positive	100	Positive	Positive	Negative	Negative	Negative	Negative	Negative	Negative	Negative	Negative	Negative	Negative	Negative	Negative	NA	NA	Negative	100	Positive	Positive	Negative
CMP	CMP-382	8/12/2019-8/16/2019	Culled	Swine	Adult	NA	NA	Male	Hybrid	Unknown	NA	NA	NA	San Juan	Collected	Not collected	Collected	Not collected	Collected	Collected	Collected	Not collected	1	Positive	Negative	Negative	Positive	100	Positive	Positive	Negative	Negative	Negative	Negative	Negative	Negative	Negative	Negative	Negative	Negative	Negative	Negative	NA	NA	Negative	1600	Positive	Positive	Negative
CMP	CMP-368	8/12/2019-8/16/2019	Culled	Swine	Adult	NA	NA	Female	Hybrid	Unknown	NA	NA	NA	San Juan	Collected	Not collected	Collected	Not collected	Not collected	Not collected	Not collected	Not collected	1	Positive	Negative	Negative	Positive	1600	Positive	Positive	Negative	Negative	Negative	Negative	Negative	Negative	100	Positive	Positive	Negative	Negative	Negative	NA	NA	Negative	1600	Positive	Positive	Negative
CMP	CMP-367	8/12/2019-8/16/2019	Culled	Swine	Adult	NA	NA	Male	Hybrid	Unknown	NA	NA	NA	San Juan	Collected	Not collected	Collected	Not collected	Not collected	Not collected	Not collected	Not collected	1	Positive	Negative	Negative	Positive	100	Positive	Positive	Negative	Negative	Negative	Negative	Negative	Negative	Negative	Negative	Negative	Negative	Negative	Negative	NA	NA	Negative	Negative	Negative	Positive	Negative
CMP	CMP-366	8/12/2019-8/16/2019	Culled	Swine	Adult	NA	NA	Male	Hybrid	Unknown	NA	NA	NA	San Juan	Collected	Not collected	Collected	Not collected	Collected	Collected	Collected	Not collected	1	Positive	Negative	Negative	Negative	100	Positive	Positive	Negative	Negative	Negative	Negative	Negative	Negative	Negative	Negative	Negative	Negative	Negative	Negative	NA	NA	Negative	Negative	Negative	Positive	Negative
CMP	CMP-365	8/12/2019-8/16/2019	Culled	Swine	Adult	NA	NA	Female	Potbelly	Unknown	NA	NA	NA	San Juan	Collected	Not collected	Collected	Not collected	Collected	Collected	Collected	Not collected	1	Positive	Negative	Negative	Negative	Negative	Negative	Negative	Negative	Negative	Negative	Negative	Negative	Negative	Negative	Negative	Negative	Negative	Negative	Negative	NA	NA	Negative	Negative	Negative	Positive	Negative
CMP	CMP-364	8/12/2019-8/16/2019	Culled	Swine	Adult	NA	NA	Male	Hybrid	Unknown	NA	NA	NA	San Juan	Collected	Not collected	Collected	Not collected	Not collected	Not collected	Not collected	Not collected	1	Negative	Negative	Negative	Negative	Negative	Negative	Negative	Negative	Negative	Negative	Negative	Negative	Negative	Negative	Negative	Negative	Negative	Negative	Negative	NA	NA	Negative	Negative	Negative	Negative	Negative
CMP	CMP-363	8/12/2019-8/16/2019	Culled	Swine	Adult	NA	NA	Male	Potbelly	Unknown	NA	NA	NA	San Juan	Collected	Not collected	Collected	Not collected	Not collected	Not collected	Not collected	Not collected	1	Negative	Negative	Negative	Negative	Negative	Negative	Negative	Negative	Negative	Negative	Negative	Negative	Negative	Negative	Negative	Negative	Negative	Negative	Negative	NA	NA	Negative	Negative	Negative	Negative	Negative
CMP	CMP-287	8/12/2019-8/16/2019	Culled	Swine	Adult	NA	NA	Male	Potbelly	Unknown	NA	NA	NA	San Juan	Collected	Not collected	Not collected	Not collected	Not collected	Not collected	Not collected	Not collected	1	Positive	Negative	Negative	Negative	100	Positive	Positive	Negative	Negative	Negative	Negative	Negative	Negative	Negative	Negative	Negative	Negative	Negative	Negative	NA	NA	Negative	Negative	Negative	Negative	Negative
CMP	CMP-286	8/12/2019-8/16/2019	Culled	Swine	Adult	NA	NA	Male	Hybrid	Unknown	NA	NA	NA	San Juan	Collected	Not collected	Not collected	Not collected	Not collected	Not collected	Not collected	Not collected	1	Positive	Negative	Negative	Negative	100	Positive	Positive	Negative	Negative	Negative	Negative	Negative	Negative	Negative	Negative	Negative	Negative	Negative	Negative	NA	NA	Negative	Negative	Negative	Negative	Negative
CMP	CMP-285	8/12/2019-8/16/2019	Culled	Swine	Adult	NA	NA	Male	Hybrid	Unknown	NA	NA	NA	San Juan	Collected	Not collected	Not collected	Not collected	Not collected	Not collected	Not collected	Not collected	1	Negative	Negative	Negative	Negative	Negative	Negative	Negative	Negative	Negative	Negative	Negative	Negative	Negative	Negative	Negative	Negative	Negative	Negative	Negative	NA	NA	Negative	Negative	Negative	Negative	Negative
CMP	CMP-284	8/12/2019-8/16/2019	Culled	Swine	Sub-Adult	NA	NA	Male	Potbelly	Unknown	NA	NA	NA	San Juan	Collected	Not collected	Not collected	Not collected	Not collected	Not collected	Not collected	Not collected	1	Negative	Negative	Negative	Negative	Negative	Negative	Negative	Negative	Negative	Negative	Negative	Negative	Negative	Negative	Negative	Negative	Negative	Negative	Negative	NA	NA	Negative	Negative	Negative	Negative	Negative
CMP	CMP-283	8/12/2019-8/16/2019	Culled	Swine	Adult	NA	NA	Female	Potbelly	Unknown	NA	NA	NA	San Juan	Collected	Not collected	Not collected	Not collected	Not collected	Not collected	Not collected	Not collected	1	Positive	Negative	Negative	Negative	Negative	Negative	Negative	Negative	Negative	Negative	Negative	Negative	Negative	Negative	Negative	Negative	Negative	Negative	Negative	NA	NA	Negative	Negative	Negative	Negative	Negative
CMP	CMP-282	8/12/2019-8/16/2019	Culled	Swine	Adult	NA	NA	Female	Potbelly	Unknown	NA	NA	NA	San Juan	Collected	Not collected	Not collected	Not collected	Not collected	Not collected	Not collected	Not collected	1	Positive	Negative	Negative	Negative	Negative	Negative	Negative	Negative	Negative	Negative	Negative	Negative	Negative	100	Positive	Positive	Negative	Negative	Negative	NA	NA	Negative	Negative	Negative	Negative	Negative
CMP	CMP-281	8/12/2019-8/16/2019	Culled	Swine	Adult	NA	NA	Male	Potbelly	Unknown	NA	NA	NA	San Juan	Collected	Not collected	Not collected	Not collected	Not collected	Not collected	Not collected	Not collected	1	Negative	Negative	Negative	Negative	Negative	Negative	Negative	Negative	Negative	Negative	Negative	Negative	Negative	Negative	Negative	Negative	Negative	Negative	Negative	NA	NA	Negative	Negative	Negative	Negative	Negative
CMP	CMP-280	8/12/2019-8/16/2019	Culled	Swine	Adult	NA	NA	Male	Potbelly	Unknown	NA	NA	NA	San Juan	Collected	Not collected	Not collected	Not collected	Not collected	Not collected	Not collected	Not collected	1	Negative	Negative	Negative	Negative	Negative	Negative	Negative	Negative	Negative	Negative	Negative	Negative	Negative	Negative	Negative	Negative	Negative	Negative	Negative	NA	NA	Negative	Negative	Negative	Negative	Negative
CMP	CMP-279	8/12/2019-8/16/2019	Culled	Swine	Adult	NA	NA	Female	Potbelly	Unknown	NA	NA	NA	San Juan	Collected	Not collected	Not collected	Not collected	Not collected	Not collected	Not collected	Not collected	1	Negative	Negative	Negative	Negative	Negative	Negative	Negative	Negative	Negative	Negative	Negative	Negative	Negative	Negative	Negative	Negative	Negative	Negative	Negative	NA	NA	Negative	Negative	Negative	Negative	Negative
CMP	CMP-278	8/12/2019-8/16/2019	Culled	Swine	Adult	NA	NA	Male	Potbelly	Unknown	NA	NA	NA	San Juan	Collected	Not collected	Not collected	Not collected	Not collected	Not collected	Not collected	Not collected	1	Negative	Negative	Negative	Negative	Negative	Negative	Negative	Negative	Negative	Negative	Negative	Negative	Negative	Negative	Negative	Negative	Negative	Negative	Negative	NA	NA	Negative	Negative	Negative	Negative	Negative
CMP	CMP-277	8/12/2019-8/16/2019	Culled	Swine	Adult	NA	NA	Male	Hybrid	Unknown	NA	NA	NA	San Juan	Collected	Not collected	Not collected	Not collected	Not collected	Not collected	Not collected	Not collected	1	Negative	Negative	Negative	Negative	Negative	Negative	Negative	Negative	Negative	Negative	Negative	Negative	Negative	Negative	Negative	Negative	Negative	Negative	Negative	NA	NA	Negative	Negative	Negative	Negative	Negative
CMP	CMP-276	8/12/2019-8/16/2019	Culled	Swine	Adult	NA	NA	Male	Eurasian	Unknown	NA	NA	NA	San Juan	Collected	Not collected	Not collected	Not collected	Not collected	Not collected	Not collected	Not collected	1	Negative	Negative	Negative	Negative	Negative	Negative	Negative	Negative	Negative	Negative	Negative	Negative	Negative	Negative	Negative	Negative	Negative	Negative	Negative	NA	NA	Negative	Negative	Negative	Negative	Negative
CMP	CMP-275	8/12/2019-8/16/2019	Culled	Swine	Adult	NA	NA	Male	Hybrid	Unknown	NA	NA	NA	San Juan	Collected	Not collected	Not collected	Not collected	Not collected	Not collected	Not collected	Not collected	1	Positive	Negative	Negative	Positive	Negative	Negative	Negative	Negative	Negative	Negative	Negative	Negative	Negative	Negative	Negative	Negative	Negative	Negative	Negative	NA	NA	Negative	Negative	Negative	Negative	Negative
CMP	CMP-274	8/12/2019-8/16/2019	Culled	Swine	Adult	NA	NA	Male	Hybrid	Unknown	NA	NA	NA	San Juan	Collected	Not collected	Not collected	Not collected	Not collected	Not collected	Not collected	Not collected	1	Positive	Negative	Negative	Negative	100	Positive	Positive	Negative	Negative	Negative	Negative	Negative	Negative	Negative	Negative	Negative	Negative	Negative	Negative	NA	NA	Negative	100	Positive	Positive	Negative
CMP	CMP-273	8/12/2019-8/16/2019	Culled	Swine	Adult	NA	NA	Male	Potbelly	Unknown	NA	NA	NA	San Juan	Collected	Not collected	Not collected	Not collected	Not collected	Not collected	Not collected	Not collected	1	Negative	Negative	Negative	Negative	Negative	Negative	Negative	Negative	Negative	Negative	Negative	Negative	Negative	Negative	Negative	Negative	Negative	Negative	Negative	NA	NA	Negative	Negative	Negative	Negative	Negative
CMP	CMP-272	8/12/2019-8/16/2019	Culled	Swine	Sub-Adult	NA	NA	Female	Potbelly	Unknown	NA	NA	NA	San Juan	Collected	Not collected	Not collected	Not collected	Not collected	Not collected	Not collected	Not collected	1	Negative	Negative	Negative	Negative	Negative	Negative	Negative	Negative	Negative	Negative	Negative	Negative	Negative	Negative	Negative	Negative	Negative	Negative	Negative	NA	NA	Negative	Negative	Negative	Negative	Negative
CMP	CMP-271	8/12/2019-8/16/2019	Culled	Swine	Adult	NA	NA	Male	Potbelly	Unknown	NA	NA	NA	San Juan	Collected	Not collected	Not collected	Not collected	Not collected	Not collected	Not collected	Not collected	1	Positive	Negative	Negative	Negative	200	Positive	Positive	Negative	Negative	Negative	Negative	Negative	Negative	Negative	Negative	Negative	Negative	Negative	Negative	NA	NA	Negative	Negative	Negative	Negative	Negative
CMP	CMP-270	8/12/2019-8/16/2019	Culled	Swine	Adult	NA	NA	Female	Potbelly	Unknown	NA	NA	NA	San Juan	Collected	Not collected	Not collected	Not collected	Not collected	Not collected	Not collected	Not collected	1	Positive	Negative	Negative	Positive	100	Positive	Positive	Negative	Negative	Negative	Negative	Negative	Negative	Negative	Negative	Negative	Negative	Negative	Negative	NA	NA	Negative	Negative	Negative	Positive	Negative
CMP	CMP-269	8/12/2019-8/16/2019	Culled	Swine	Adult	NA	NA	Male	Hybrid	Unknown	NA	NA	NA	San Juan	Collected	Not collected	Not collected	Not collected	Not collected	Not collected	Not collected	Not collected	1	Positive	Negative	Negative	Negative	Negative	Negative	Negative	Negative	Negative	Negative	Negative	Negative	Negative	Negative	Negative	Negative	Negative	Negative	Negative	NA	NA	Negative	100	Positive	Positive	Negative
CMP	CMP-268	8/12/2019-8/16/2019	Culled	Swine	Adult	NA	NA	Male	Hybrid	Unknown	NA	NA	NA	San Juan	Collected	Not collected	Not collected	Not collected	Not collected	Not collected	Not collected	Not collected	1	Negative	Negative	Negative	Negative	Negative	Negative	Negative	Negative	Negative	Negative	Negative	Negative	Negative	Negative	Negative	Negative	Negative	Negative	Negative	NA	NA	Negative	Negative	Negative	Negative	Negative
CMP	CMP-267	8/12/2019-8/16/2019	Culled	Swine	Adult	NA	NA	Male	Hybrid	Unknown	NA	NA	NA	San Juan	Collected	Not collected	Not collected	Not collected	Not collected	Not collected	Not collected	Not collected	1	Positive	Negative	Negative	Negative	200	Positive	Positive	Negative	Negative	Negative	Negative	Negative	Negative	100	Positive	Positive	Negative	Negative	Negative	NA	NA	Negative	200	Positive	Positive	Negative
CMP	CMP-266	8/12/2019-8/16/2019	Culled	Swine	Adult	NA	NA	Male	Potbelly	Unknown	NA	NA	NA	San Juan	Collected	Not collected	Not collected	Not collected	Not collected	Not collected	Not collected	Not collected	1	Negative	Negative	Negative	Negative	Negative	Negative	Negative	Negative	Negative	Negative	Negative	Negative	Negative	Negative	Negative	Negative	Negative	Negative	Negative	NA	NA	Negative	Negative	Negative	Negative	Negative
CMP	CMP-265	8/12/2019-8/16/2019	Culled	Swine	Sub-Adult	NA	NA	Male	Potbelly	Unknown	NA	NA	NA	San Juan	Collected	Not collected	Not collected	Not collected	Not collected	Not collected	Not collected	Not collected	1	Positive	Negative	Negative	Negative	200	Positive	Positive	Negative	Negative	Negative	Negative	Negative	Negative	Negative	Negative	Negative	Negative	Negative	Negative	NA	NA	Negative	Negative	Negative	Positive	Negative
CMP	CMP-263	8/12/2019-8/16/2019	Culled	Swine	Sub-Adult	NA	NA	Female	Potbelly	Unknown	NA	NA	NA	San Juan	Collected	Not collected	Not collected	Not collected	Not collected	Not collected	Not collected	Not collected	1	Negative	Negative	Negative	Negative	Negative	Negative	Negative	Negative	Negative	Negative	Negative	Negative	Negative	Negative	Negative	Negative	Negative	Negative	Negative	NA	NA	Negative	Negative	Negative	Negative	Negative
CMP	CMP-260	8/12/2019-8/16/2019	Culled	Swine	Sub-Adult	NA	NA	Female	Potbelly	Unknown	NA	NA	NA	San Juan	Collected	Not collected	Not collected	Not collected	Not collected	Not collected	Not collected	Not collected	1	Negative	Negative	Negative	Negative	Negative	Negative	Negative	Negative	Negative	Negative	Negative	Negative	Negative	Negative	Negative	Negative	Negative	Negative	Negative	NA	NA	Negative	Negative	Negative	Negative	Negative
CMP	CMP-259	8/12/2019-8/16/2019	Culled	Swine	Adult	NA	NA	Female	Potbelly	Unknown	NA	NA	NA	San Juan	Collected	Not collected	Not collected	Not collected	Not collected	Not collected	Not collected	Not collected	1	Negative	Negative	Negative	Negative	Negative	Negative	Negative	Negative	Negative	Negative	Negative	Negative	Negative	Negative	Negative	Negative	Negative	Negative	Negative	NA	NA	Negative	Negative	Negative	Negative	Negative
CMP	CMP-258	8/12/2019-8/16/2019	Culled	Swine	Adult	NA	NA	Male	Hybrid	Unknown	NA	NA	NA	San Juan	Collected	Not collected	Not collected	Not collected	Not collected	Not collected	Not collected	Not collected	1	Positive	Negative	Negative	Negative	Negative	Negative	Negative	Negative	Negative	Negative	Negative	Negative	Negative	Negative	Negative	Negative	Negative	Negative	Negative	NA	NA	Negative	Negative	Negative	Positive	Negative
CMP	CMP-256	8/12/2019-8/16/2019	Culled	Swine	Adult	NA	NA	Male	Potbelly	Unknown	NA	NA	NA	San Juan	Collected	Not collected	Not collected	Not collected	Not collected	Not collected	Not collected	Not collected	1	Positive	Negative	Negative	Positive	Negative	Negative	Negative	Negative	Negative	Negative	Negative	Negative	Negative	Negative	Negative	Negative	Negative	Negative	Negative	NA	NA	Negative	Negative	Negative	Positive	Negative
CMP	CMP-255	8/12/2019-8/16/2019	Culled	Swine	Sub-Adult	NA	NA	Female	Potbelly	Unknown	NA	NA	NA	San Juan	Collected	Not collected	Not collected	Not collected	Not collected	Not collected	Not collected	Not collected	1	Positive	Negative	Negative	Positive	Negative	Negative	Negative	Negative	Negative	Negative	Negative	Negative	Negative	Negative	Negative	Negative	Negative	Negative	Negative	NA	NA	Negative	Negative	Negative	Positive	Negative
CMP	CMP-254	8/12/2019-8/16/2019	Culled	Swine	Adult	NA	NA	Male	Potbelly	Unknown	NA	NA	NA	San Juan	Collected	Not collected	Not collected	Not collected	Not collected	Not collected	Not collected	Not collected	1	Positive	Negative	Negative	Positive	Negative	Negative	Negative	Negative	Negative	Negative	Negative	Negative	Negative	Negative	Negative	Negative	Negative	Negative	Negative	NA	NA	Negative	Negative	Negative	Positive	Negative
CMP	CMP-253	8/12/2019-8/16/2019	Culled	Swine	Adult	NA	NA	Female	Potbelly	Unknown	NA	NA	NA	San Juan	Collected	Not collected	Not collected	Not collected	Not collected	Not collected	Not collected	Not collected	1	Negative	Negative	Negative	Negative	Negative	Negative	Negative	Negative	Negative	Negative	Negative	Negative	Negative	Negative	Negative	Negative	Negative	Negative	Negative	NA	NA	Negative	Negative	Negative	Negative	Negative
FSP	FSP-001	12/10/2020	Culled	Swine	Adult	Unknown	NA	Female	Potbelly	No	NA	No	No	San Juan	Collected	Not collected	Not collected	Not collected	Not collected	Not collected	Not collected	Not collected	1	Positive	Negative	Negative	Positive	Negative	Negative	Negative	Negative	Negative	Negative	Negative	Negative	Negative	Negative	Negative	Negative	Negative	Negative	Negative	Negative	Negative	Negative	Negative	Negative	Negative	Negative
FSP	FSP-002	12/10/2020	Culled	Swine	Sub-Adult	Unknown	NA	Unknown	Potbelly	No	NA	No	No	San Juan	Collected	Not collected	Not collected	Not collected	Not collected	Not collected	Not collected	Not collected	1	Negative	Negative	Negative	Negative	Negative	Negative	Negative	Negative	Negative	Negative	Negative	Negative	Negative	Negative	Negative	Negative	Negative	Negative	Negative	Negative	Negative	Negative	Negative	Negative	Negative	Negative
FSP	FSP-003	12/10/2020	Culled	Swine	Adult	Unknown	NA	Male	Potbelly	No	NA	No	No	San Juan	Collected	Not collected	Not collected	Not collected	Not collected	Not collected	Not collected	Not collected	1	Negative	Negative	Negative	Negative	Negative	Negative	Negative	Negative	Negative	Negative	Negative	Negative	Negative	Negative	Negative	Negative	Negative	Negative	Negative	Negative	Negative	Negative	Negative	Negative	Negative	Negative
FSP	FSP-004	12/10/2020	Culled	Swine	Adult	Unknown	NA	Female	Potbelly	No	NA	No	No	San Juan	Collected	Not collected	Not collected	Not collected	Not collected	Not collected	Not collected	Not collected	1	Negative	Negative	Negative	Negative	Negative	Negative	Negative	Negative	Negative	Negative	Negative	Negative	Negative	Negative	Negative	Negative	Negative	Negative	Negative	Negative	Negative	Negative	Negative	Negative	Negative	Negative
FSP	FSP-005	12/10/2020	Culled	Swine	Adult	Unknown	NA	Female	Potbelly	No	NA	No	No	San Juan	Collected	Not collected	Not collected	Not collected	Not collected	Not collected	Not collected	Not collected	1	Negative	Negative	Negative	Negative	Negative	Negative	Negative	Negative	Negative	Negative	Negative	Negative	Negative	Negative	Negative	Negative	Negative	Negative	Negative	Negative	Negative	Negative	Negative	Negative	Negative	Negative
FSP	FSP-006	12/10/2020	Culled	Swine	Adult	Unknown	NA	Female	Potbelly	No	NA	No	No	San Juan	Collected	Not collected	Not collected	Not collected	Not collected	Not collected	Not collected	Not collected	1	Positive	Negative	Negative	Positive	Negative	Negative	Negative	Negative	Negative	Negative	Negative	Negative	Negative	Negative	Negative	Negative	Negative	Negative	Negative	Negative	Negative	Negative	200	Positive	Positive	Negative
FSP	FSP-007	12/10/2020	Culled	Swine	Adult	Unknown	NA	Female	Potbelly	No	NA	No	No	San Juan	Collected	Not collected	Not collected	Not collected	Not collected	Not collected	Not collected	Not collected	1	Negative	Negative	Negative	Negative	Negative	Negative	Negative	Negative	Negative	Negative	Negative	Negative	Negative	Negative	Negative	Negative	Negative	Negative	Negative	Negative	Negative	Negative	Negative	Negative	Negative	Negative
FSP	FSP-008	12/10/2020	Culled	Swine	Adult	Unknown	NA	Female	Potbelly	No	NA	No	No	San Juan	Collected	Not collected	Not collected	Not collected	Not collected	Not collected	Not collected	Not collected	1	Positive	Negative	Negative	Positive	Negative	Negative	Negative	Negative	Negative	Negative	Negative	Negative	Negative	Negative	Negative	Negative	Negative	Negative	Negative	Negative	Negative	Negative	400	Positive	Positive	Negative
FSP	FSP-009	12/10/2020	Culled	Swine	Adult	Unknown	NA	Male	Potbelly	No	NA	No	No	San Juan	Collected	Not collected	Not collected	Not collected	Not collected	Not collected	Not collected	Not collected	1	Negative	Negative	Negative	Negative	Negative	Negative	Negative	Negative	Negative	Negative	Negative	Negative	Negative	Negative	Negative	Negative	Negative	Negative	Negative	Negative	Negative	Negative	Negative	Negative	Negative	Negative
FSP	FSP-010	12/10/2020	Culled	Swine	Adult	Unknown	NA	Female	Potbelly	No	NA	No	No	San Juan	Collected	Not collected	Not collected	Not collected	Not collected	Not collected	Not collected	Not collected	1	Negative	Negative	Negative	Negative	Negative	Negative	Negative	Negative	Negative	Negative	Negative	Negative	Negative	Negative	Negative	Negative	Negative	Negative	Negative	Negative	Negative	Negative	Negative	Negative	Negative	Negative
FSP	FSP-011	12/10/2020	Culled	Swine	Adult	Unknown	NA	Male	Potbelly	No	NA	No	No	San Juan	Collected	Not collected	Not collected	Not collected	Not collected	Not collected	Not collected	Not collected	1	Positive	Negative	Negative	Positive	Negative	Negative	Negative	Negative	Negative	Negative	Negative	Negative	Negative	Negative	Negative	Negative	Negative	Negative	Negative	Negative	Negative	Negative	Negative	Negative	Negative	Negative
FSP	FSP-012	12/10/2020	Culled	Swine	Adult	Unknown	NA	Male	Potbelly	No	NA	No	No	San Juan	Collected	Not collected	Not collected	Not collected	Not collected	Not collected	Not collected	Not collected	1	Negative	Negative	Negative	Negative	Negative	Negative	Negative	Negative	Negative	Negative	Negative	Negative	Negative	Negative	Negative	Negative	Negative	Negative	Negative	Negative	Negative	Negative	Negative	Negative	Negative	Negative
FSP	FSP-013	12/10/2020	Culled	Swine	Juvenile	Unknown	NA	Unknown	Potbelly	No	NA	No	No	San Juan	Collected	Not collected	Not collected	Not collected	Not collected	Not collected	Not collected	Not collected	1	Positive	Negative	Negative	Positive	Negative	Negative	Negative	Negative	Negative	Negative	Negative	Negative	Negative	Negative	Negative	Negative	Negative	Negative	Negative	Negative	Negative	Negative	100	Positive	Positive	Negative
FSP	FSP-014	12/10/2020	Culled	Swine	Sub-Adult	Unknown	NA	Female	Potbelly	No	NA	No	No	San Juan	Collected	Not collected	Not collected	Not collected	Not collected	Not collected	Not collected	Not collected	1	Negative	Negative	Negative	Negative	Negative	Negative	Negative	Negative	Negative	Negative	Negative	Negative	Negative	Negative	Negative	Negative	Negative	Negative	Negative	Negative	Negative	Negative	Negative	Negative	Negative	Negative
FSP	FSP-015	12/10/2020	Culled	Swine	Adult	Unknown	NA	Male	Potbelly	No	NA	No	No	San Juan	Collected	Not collected	Not collected	Not collected	Not collected	Not collected	Not collected	Not collected	1	Negative	Negative	Negative	Negative	Negative	Negative	Negative	Negative	Negative	Negative	Negative	Negative	Negative	Negative	Negative	Negative	Negative	Negative	Negative	Negative	Negative	Negative	Negative	Negative	Negative	Negative
FSP	FSP-016	12/10/2020	Culled	Swine	Sub-Adult	Unknown	NA	Male	Potbelly	No	NA	No	No	San Juan	Collected	Not collected	Not collected	Not collected	Not collected	Not collected	Not collected	Not collected	1	Negative	Negative	Negative	Negative	Negative	Negative	Negative	Negative	Negative	Negative	Negative	Negative	Negative	Negative	Negative	Negative	Negative	Negative	Negative	Negative	Negative	Negative	Negative	Negative	Negative	Negative
FSP	FSP-017	12/10/2020	Culled	Swine	Adult	Unknown	NA	Female	Potbelly	No	NA	No	No	San Juan	Collected	Not collected	Not collected	Not collected	Not collected	Not collected	Not collected	Not collected	1	Positive	Negative	Negative	Positive	Negative	Negative	Negative	Negative	Negative	Negative	Negative	Negative	Negative	Negative	Negative	Negative	Negative	Negative	Negative	Negative	Negative	Negative	Negative	Negative	Negative	Negative
FSP	FSP-018	12/10/2020	Culled	Swine	Adult	Unknown	NA	Female	Potbelly	No	NA	No	No	San Juan	Collected	Not collected	Not collected	Not collected	Not collected	Not collected	Not collected	Not collected	1	Positive	Negative	Negative	Positive	Negative	Negative	Negative	Negative	Negative	Negative	Negative	Negative	Negative	Negative	Negative	Negative	Negative	Negative	Negative	Negative	Negative	Negative	200	Positive	Positive	Negative
FSP	FSP-019	12/10/2020	Culled	Swine	Adult	Unknown	NA	Male	Potbelly	No	NA	No	No	San Juan	Collected	Not collected	Not collected	Not collected	Not collected	Not collected	Not collected	Not collected	1	Positive	Negative	Negative	Positive	Negative	Negative	Negative	Negative	Negative	Negative	Negative	Negative	Negative	Negative	Negative	Negative	Negative	Negative	Negative	Negative	Negative	Negative	Negative	Negative	Negative	Negative
FSP	FSP-020	12/10/2020	Culled	Swine	Adult	Unknown	NA	Female	Potbelly	No	NA	No	No	San Juan	Collected	Not collected	Not collected	Not collected	Not collected	Not collected	Not collected	Not collected	1	Positive	Negative	Negative	Positive	Negative	Negative	Negative	Negative	Negative	Negative	Negative	Negative	Negative	Negative	Negative	Negative	Negative	Negative	Negative	Negative	Negative	Negative	400	Positive	Positive	Negative
FSP	FSP-021	12/10/2020	Culled	Swine	Adult	Unknown	NA	Female	Potbelly	No	NA	No	No	San Juan	Collected	Not collected	Not collected	Not collected	Not collected	Not collected	Not collected	Not collected	1	Positive	Negative	Negative	Positive	Negative	Negative	Negative	Negative	Negative	Negative	Negative	Negative	Negative	Negative	Negative	Negative	Negative	Negative	Negative	Negative	Negative	Negative	Negative	Negative	Negative	Negative
FSP	FSP-022	12/10/2020	Culled	Swine	Adult	Unknown	NA	Female	Potbelly	No	NA	No	No	San Juan	Collected	Not collected	Not collected	Not collected	Not collected	Not collected	Not collected	Not collected	1	Positive	Negative	Negative	Positive	Negative	Negative	Negative	Negative	Negative	Negative	Negative	Negative	Negative	Negative	Negative	Negative	Negative	Negative	Negative	Negative	Negative	Negative	100	Positive	Positive	Negative
FSP	FSP-023	12/10/2020	Culled	Swine	Adult	Unknown	NA	Male	Potbelly	No	NA	No	No	San Juan	Collected	Not collected	Not collected	Not collected	Not collected	Not collected	Not collected	Not collected	1	Positive	Negative	Negative	Positive	Negative	Negative	Negative	Negative	Negative	Negative	Negative	Negative	Negative	Negative	Negative	Negative	Negative	Negative	Negative	Negative	Negative	Negative	Negative	Negative	Negative	Negative
FSP	FSP-024	12/10/2020	Culled	Swine	Adult	Unknown	NA	Male	Potbelly	No	NA	No	No	San Juan	Collected	Not collected	Not collected	Not collected	Not collected	Not collected	Not collected	Not collected	1	Negative	Negative	Negative	Negative	Negative	Negative	Negative	Negative	Negative	Negative	Negative	Negative	Negative	Negative	Negative	Negative	Negative	Negative	Negative	Negative	Negative	Negative	Negative	Negative	Negative	Negative
FSP	FSP-025	12/10/2020	Culled	Swine	Sub-Adult	Unknown	NA	Male	Potbelly	No	NA	No	No	San Juan	Collected	Not collected	Not collected	Not collected	Not collected	Not collected	Not collected	Not collected	1	Negative	Negative	Negative	Negative	Negative	Negative	Negative	Negative	Negative	Negative	Negative	Negative	Negative	Negative	Negative	Negative	Negative	Negative	Negative	Negative	Negative	Negative	Negative	Negative	Negative	Negative
FSP	FSP-147	06/08/2021	Culled	Swine	Adult	Unknown	NA	Female	Unknown	No	NA	No	No	San Juan	Collected	Not collected	Not collected	Not collected	Not collected	Not collected	Not collected	Not collected	1	Positive	Negative	Negative	Positive	100	Positive	Positive	Negative	Negative	Negative	Negative	Negative	Negative	Negative	Negative	Negative	Negative	Negative	Negative	Negative	Negative	Negative	200	Positive	Positive	Negative
FSP	FSP-145	06/07/2021	Culled	Swine	Adult	Unknown	NA	Female	Unknown	No	NA	No	No	San Juan	Collected	Not collected	Not collected	Not collected	Not collected	Not collected	Not collected	Not collected	1	Positive	Negative	Negative	Positive	Negative	Negative	Negative	Negative	Negative	Negative	Negative	Negative	Negative	Negative	Negative	Negative	Negative	Negative	Negative	Negative	Negative	Negative	Negative	Negative	Negative	Negative
FSP	FSP-143	06/07/2021	Culled	Swine	Adult	Unknown	NA	Male	Unknown	No	NA	No	No	San Juan	Collected	Not collected	Not collected	Not collected	Not collected	Not collected	Not collected	Not collected	1	Positive	Negative	Negative	Positive	Negative	Negative	Negative	Negative	Negative	Negative	Negative	Negative	Negative	Negative	Negative	Negative	Negative	Negative	Negative	Negative	Negative	Negative	Negative	Negative	Negative	Negative
FSP	FSP-144	06/07/2021	Culled	Swine	Adult	Unknown	NA	Male	Unknown	No	NA	No	No	San Juan	Collected	Not collected	Not collected	Not collected	Not collected	Not collected	Not collected	Not collected	1	Positive	Negative	Negative	Positive	Negative	Negative	Negative	Negative	Negative	Negative	Negative	Negative	Negative	Negative	Negative	Negative	Negative	Negative	Negative	Negative	Negative	Negative	Negative	Negative	Negative	Negative
FSP	FSP-146	06/07/2021	Culled	Swine	Adult	Unknown	NA	Female	Unknown	No	NA	No	No	San Juan	Collected	Not collected	Not collected	Not collected	Not collected	Not collected	Not collected	Not collected	1	Positive	Negative	Negative	Positive	Negative	Negative	Negative	100	Positive	Positive	Negative	Negative	Negative	Negative	Negative	Negative	Negative	Negative	Negative	Negative	Negative	Negative	Negative	Negative	Negative	Negative
FSP	FSP-148	06/08/2021	Culled	Swine	Adult	Unknown	NA	Female	Unknown	No	NA	No	No	San Juan	Collected	Not collected	Not collected	Not collected	Not collected	Not collected	Not collected	Not collected	1	Negative	Negative	Negative	Negative	Negative	Negative	Negative	Negative	Negative	Negative	Negative	Negative	Negative	Negative	Negative	Negative	Negative	Negative	Negative	Negative	Negative	Negative	Negative	Negative	Negative	Negative
FSP	FSP-149	06/08/2021	Culled	Swine	Adult	Unknown	NA	Female	Unknown	No	NA	No	No	San Juan	Collected	Not collected	Not collected	Not collected	Not collected	Not collected	Not collected	Not collected	1	Negative	Negative	Negative	Negative	Negative	Negative	Negative	Negative	Negative	Negative	Negative	Negative	Negative	Negative	Negative	Negative	Negative	Negative	Negative	Negative	Negative	Negative	Negative	Negative	Negative	Negative
FSP	FSP-150	06/08/2021	Culled	Swine	Adult	Unknown	NA	Male	Unknown	No	NA	No	No	San Juan	Collected	Not collected	Not collected	Not collected	Not collected	Not collected	Not collected	Not collected	1	Positive	Negative	Negative	Positive	Negative	Negative	Negative	Negative	Negative	Negative	Negative	Negative	Negative	Negative	Negative	Negative	Negative	Negative	Negative	Negative	Negative	Negative	400	Positive	Positive	Negative
FSP	FSP-151	06/08/2021	Culled	Swine	Adult	Unknown	NA	Female	Unknown	No	NA	No	No	San Juan	Collected	Not collected	Not collected	Not collected	Not collected	Not collected	Not collected	Not collected	1	Negative	Negative	Negative	Negative	Negative	Negative	Negative	Negative	Negative	Negative	Negative	Negative	Negative	Negative	Negative	Negative	Negative	Negative	Negative	Negative	Negative	Negative	Negative	Negative	Negative	Negative
FSP	FSP-152	06/08/2021	Culled	Swine	Adult	Unknown	NA	Female	Unknown	No	NA	No	No	San Juan	Collected	Not collected	Not collected	Not collected	Not collected	Not collected	Not collected	Not collected	1	Negative	Negative	Negative	Negative	Negative	Negative	Negative	Negative	Negative	Negative	Negative	Negative	Negative	Negative	Negative	Negative	Negative	Negative	Negative	Negative	Negative	Negative	Negative	Negative	Negative	Negative
FSP	FSP-153	06/08/2021	Culled	Swine	Adult	Unknown	NA	Female	Unknown	No	NA	No	No	San Juan	Collected	Not collected	Not collected	Not collected	Not collected	Not collected	Not collected	Not collected	1	Positive	Negative	Negative	Positive	Negative	Negative	Negative	Negative	Negative	Negative	Negative	Negative	Negative	Negative	Negative	Negative	Negative	Negative	Negative	Negative	Negative	Negative	Negative	Negative	Negative	Negative
FSP	FSP-154	06/08/2021	Culled	Swine	Adult	Unknown	NA	Female	Unknown	No	NA	No	No	San Juan	Collected	Not collected	Not collected	Not collected	Not collected	Not collected	Not collected	Not collected	1	Positive	Negative	Negative	Negative	Negative	Negative	Negative	Negative	Negative	Negative	Negative	Negative	Negative	200	Positive	Positive	Negative	Negative	Negative	Negative	Negative	Negative	6400	Positive	Positive	Negative
FSP	FSP-155	06/08/2021	Culled	Swine	Adult	Unknown	NA	Male	Unknown	No	NA	No	No	San Juan	Collected	Not collected	Not collected	Not collected	Not collected	Not collected	Not collected	Not collected	1	Positive	Negative	Negative	Positive	Negative	Negative	Negative	Negative	Negative	Negative	Negative	Negative	Negative	Negative	Negative	Negative	Negative	Negative	Negative	Negative	Negative	Negative	Negative	Negative	Negative	Negative
FSP	FSP-156	06/08/2021	Culled	Swine	Adult	Unknown	NA	Female	Unknown	No	NA	No	No	San Juan	Collected	Not collected	Not collected	Not collected	Not collected	Not collected	Not collected	Not collected	1	Negative	Negative	Negative	Negative	Negative	Negative	Negative	Negative	Negative	Negative	Negative	Negative	Negative	Negative	Negative	Negative	Negative	Negative	Negative	Negative	Negative	Negative	Negative	Negative	Negative	Negative
FSP	FSP-157	06/08/2021	Culled	Swine	Adult	Unknown	NA	Male	Unknown	No	NA	No	No	San Juan	Collected	Not collected	Not collected	Not collected	Not collected	Not collected	Not collected	Not collected	1	Positive	Negative	Negative	Positive	Negative	Negative	Negative	Negative	Negative	Negative	Negative	Negative	Negative	Negative	Negative	Negative	Negative	Negative	Negative	Negative	Negative	Negative	Negative	Negative	Negative	Negative
FSP	FSP-158	06/08/2021	Culled	Swine	Adult	Unknown	NA	Male	Unknown	No	NA	No	No	San Juan	Collected	Not collected	Not collected	Not collected	Not collected	Not collected	Not collected	Not collected	1	Positive	Negative	Negative	Positive	Negative	Negative	Negative	Negative	Negative	Negative	Negative	Negative	Negative	Negative	Negative	Negative	Negative	Negative	Negative	Negative	Negative	Negative	Negative	Negative	Negative	Negative
FSP	FSP-159	06/08/2021	Culled	Swine	Adult	Unknown	NA	Female	Unknown	No	NA	No	No	San Juan	Collected	Not collected	Not collected	Not collected	Not collected	Not collected	Not collected	Not collected	1	Positive	Negative	Negative	Positive	100	Positive	Positive	Negative	Negative	Negative	Negative	Negative	Negative	Negative	Negative	Negative	Negative	Negative	Negative	Negative	Negative	Negative	200	Positive	Positive	Negative
FSP	FSP-160	06/08/2021	Culled	Swine	Adult	Unknown	NA	Male	Unknown	No	NA	No	No	San Juan	Collected	Not collected	Not collected	Not collected	Not collected	Not collected	Not collected	Not collected	1	Positive	Negative	Negative	Positive	Negative	Negative	Negative	Negative	Negative	Negative	Negative	Negative	Negative	Negative	Negative	Negative	Negative	Negative	Negative	Negative	Negative	Negative	Negative	Negative	Negative	Negative
FSP	FSP-161	06/08/2021	Culled	Swine	Adult	Unknown	NA	Female	Unknown	No	NA	No	No	San Juan	Collected	Not collected	Not collected	Not collected	Not collected	Not collected	Not collected	Not collected	1	Positive	Negative	Negative	Positive	Negative	Negative	Negative	Negative	Negative	Negative	Negative	Negative	Negative	Negative	Negative	Negative	Negative	Negative	Negative	Negative	Negative	Negative	Negative	Negative	Negative	Negative
FSP	FSP-162	06/08/2021	Culled	Swine	Adult	Unknown	NA	Female	Unknown	No	NA	No	No	San Juan	Collected	Not collected	Not collected	Not collected	Not collected	Not collected	Not collected	Not collected	1	Positive	Negative	Negative	Positive	Negative	Negative	Negative	Negative	Negative	Negative	Negative	Negative	Negative	Negative	Negative	Negative	Negative	Negative	Negative	Negative	Negative	Negative	Negative	Negative	Negative	Negative
FSP	FSP-122	06/07/2021	Culled	Swine	Adult	Unknown	NA	Male	Unknown	No	NA	No	No	Carolina	Collected	Not collected	Not collected	Not collected	Not collected	Not collected	Not collected	Not collected	1	Negative	Negative	Negative	Negative	Negative	Negative	Negative	Negative	Negative	Negative	Negative	Negative	Negative	Negative	Negative	Negative	Negative	Negative	Negative	Negative	Negative	Negative	Negative	Negative	Negative	Negative
FSP	FSP-123	06/07/2021	Culled	Swine	Adult	Unknown	NA	Female	Unknown	No	NA	No	No	Carolina	Collected	Not collected	Not collected	Not collected	Not collected	Not collected	Not collected	Not collected	1	Negative	Negative	Negative	Negative	Negative	Negative	Negative	Negative	Negative	Negative	Negative	Negative	Negative	Negative	Negative	Negative	Negative	Negative	Negative	Negative	Negative	Negative	Negative	Negative	Negative	Negative
FSP	FSP-127	06/07/2021	Culled	Swine	Adult	Unknown	NA	Female	Unknown	No	NA	No	No	Carolina	Collected	Not collected	Not collected	Not collected	Not collected	Not collected	Not collected	Not collected	1	Positive	Negative	Negative	Positive	Negative	Negative	Negative	Negative	Negative	Negative	Negative	Negative	Negative	Negative	Negative	Negative	Negative	Negative	Negative	Negative	Negative	Negative	200	Positive	Positive	Negative
FSP	FSP-125	06/07/2021	Culled	Swine	Adult	Unknown	NA	Female	Unknown	No	NA	No	No	Carolina	Collected	Not collected	Not collected	Not collected	Not collected	Not collected	Not collected	Not collected	1	Negative	Negative	Negative	Negative	Negative	Negative	Negative	Negative	Negative	Negative	Negative	Negative	Negative	Negative	Negative	Negative	Negative	Negative	Negative	Negative	Negative	Negative	Negative	Negative	Negative	Negative
FSP	FSP-128	06/07/2021	Culled	Swine	Adult	Unknown	NA	Female	Unknown	No	NA	No	No	Carolina	Collected	Not collected	Not collected	Not collected	Not collected	Not collected	Not collected	Not collected	1	Positive	Negative	Negative	Negative	Negative	Negative	Negative	Negative	Negative	Negative	Negative	Negative	Negative	Negative	Negative	Negative	Negative	Negative	Negative	Negative	Negative	Negative	100	Positive	Positive	Negative
FSP	FSP-124	06/07/2021	Culled	Swine	Adult	Unknown	NA	Female	Unknown	No	NA	No	No	Carolina	Collected	Not collected	Not collected	Not collected	Not collected	Not collected	Not collected	Not collected	1	Negative	Negative	Negative	Negative	Negative	Negative	Negative	Negative	Negative	Negative	Negative	Negative	Negative	Negative	Negative	Negative	Negative	Negative	Negative	Negative	Negative	Negative	Negative	Negative	Negative	Negative
FSP	FSP-129	06/07/2021	Culled	Swine	Adult	Unknown	NA	Female	Unknown	No	NA	No	No	Carolina	Collected	Not collected	Not collected	Not collected	Not collected	Not collected	Not collected	Not collected	1	Negative	Negative	Negative	Negative	Negative	Negative	Negative	Negative	Negative	Negative	Negative	Negative	Negative	Negative	Negative	Negative	Negative	Negative	Negative	Negative	Negative	Negative	Negative	Negative	Negative	Negative
FSP	FSP-126	06/07/2021	Culled	Swine	Adult	Unknown	NA	Female	Unknown	No	NA	No	No	Carolina	Collected	Not collected	Not collected	Not collected	Not collected	Not collected	Not collected	Not collected	1	Positive	Negative	Negative	Positive	Negative	Negative	Negative	Negative	Negative	Negative	Negative	Negative	Negative	Negative	Negative	Negative	Negative	Negative	Negative	Negative	Negative	Negative	Negative	Negative	Negative	Negative
FSP	FSP-130	06/07/2021	Culled	Swine	Adult	Unknown	NA	Female	Unknown	No	NA	No	No	Carolina	Collected	Not collected	Not collected	Not collected	Not collected	Not collected	Not collected	Not collected	1	Positive	Negative	Negative	Negative	Negative	Negative	Negative	Negative	Negative	Negative	Negative	Negative	Negative	Negative	Negative	Negative	Negative	Negative	Negative	Negative	Negative	Negative	200	Positive	Positive	Negative
FSP	FSP-131	06/07/2021	Culled	Swine	Adult	Unknown	NA	Female	Unknown	No	NA	No	No	Carolina	Collected	Not collected	Not collected	Not collected	Not collected	Not collected	Not collected	Not collected	1	Negative	Negative	Negative	Negative	Negative	Negative	Negative	Negative	Negative	Negative	Negative	Negative	Negative	Negative	Negative	Negative	Negative	Negative	Negative	Negative	Negative	Negative	Negative	Negative	Negative	Negative
FSP	FSP-132	06/07/2021	Culled	Swine	Adult	Unknown	NA	Female	Unknown	No	NA	No	No	Carolina	Collected	Not collected	Not collected	Not collected	Not collected	Not collected	Not collected	Not collected	1	Positive	Negative	Negative	Negative	Negative	Negative	Negative	Negative	Negative	Negative	Negative	Negative	Negative	Negative	Negative	Negative	Negative	Negative	Negative	Negative	Negative	Negative	200	Positive	Positive	Negative
FSP	FSP-133	06/07/2021	Culled	Swine	Adult	Unknown	NA	Female	Unknown	No	NA	No	No	Carolina	Collected	Not collected	Not collected	Not collected	Not collected	Not collected	Not collected	Not collected	1	Positive	Negative	Negative	Negative	Negative	Negative	Negative	Negative	Negative	Negative	Negative	Negative	Negative	Negative	Negative	Negative	Negative	Negative	Negative	Negative	Negative	Negative	400	Positive	Positive	Negative
FSP	FSP-134	06/07/2021	Culled	Swine	Adult	Unknown	NA	Female	Unknown	No	NA	No	No	Carolina	Collected	Not collected	Not collected	Not collected	Not collected	Not collected	Not collected	Not collected	1	Negative	Negative	Negative	Negative	Negative	Negative	Negative	Negative	Negative	Negative	Negative	Negative	Negative	Negative	Negative	Negative	Negative	Negative	Negative	Negative	Negative	Negative	Negative	Negative	Negative	Negative
FSP	FSP-135	06/07/2021	Culled	Swine	Adult	Unknown	NA	Female	Unknown	No	NA	No	No	Guaynabo	Collected	Not collected	Not collected	Not collected	Not collected	Not collected	Not collected	Not collected	1	Positive	Negative	Negative	Positive	Negative	Negative	Negative	Negative	Negative	Negative	Negative	Negative	Negative	Negative	Negative	Negative	Negative	Negative	Negative	Negative	Negative	Negative	Negative	Negative	Negative	Negative
FSP	FSP-136	06/07/2021	Culled	Swine	Adult	Unknown	NA	Male	Unknown	No	NA	No	No	Guaynabo	Collected	Not collected	Not collected	Not collected	Not collected	Not collected	Not collected	Not collected	1	Positive	Negative	Negative	Positive	Negative	Negative	Negative	Negative	Negative	Negative	Negative	Negative	Negative	Negative	Negative	Negative	Negative	Negative	Negative	Negative	Negative	Negative	Negative	Negative	Negative	Negative
FSP	FSP-137	06/07/2021	Culled	Swine	Adult	Unknown	NA	Female	Unknown	No	NA	No	No	Guaynabo	Collected	Not collected	Not collected	Not collected	Not collected	Not collected	Not collected	Not collected	1	Positive	Negative	Negative	Positive	Negative	Negative	Negative	Negative	Negative	Negative	Negative	Negative	Negative	Negative	Negative	Negative	Negative	Negative	Negative	Negative	Negative	Negative	Negative	Negative	Negative	Negative
FSP	FSP-138	06/07/2021	Culled	Swine	Adult	Unknown	NA	Male	Unknown	No	NA	No	No	Guaynabo	Collected	Not collected	Not collected	Not collected	Not collected	Not collected	Not collected	Not collected	1	Negative	Negative	Negative	Negative	Negative	Negative	Negative	Negative	Negative	Negative	Negative	Negative	Negative	Negative	Negative	Negative	Negative	Negative	Negative	Negative	Negative	Negative	Negative	Negative	Negative	Negative
FSP	FSP-139	06/07/2021	Culled	Swine	Adult	Unknown	NA	Male	Unknown	No	NA	No	No	Carolina	Collected	Not collected	Not collected	Not collected	Not collected	Not collected	Not collected	Not collected	1	Negative	Negative	Negative	Negative	Negative	Negative	Negative	Negative	Negative	Negative	Negative	Negative	Negative	Negative	Negative	Negative	Negative	Negative	Negative	Negative	Negative	Negative	Negative	Negative	Negative	Negative
FSP	FSP-140	06/07/2021	Culled	Swine	Adult	Unknown	NA	Female	Unknown	No	NA	No	No	Carolina	Collected	Not collected	Not collected	Not collected	Not collected	Not collected	Not collected	Not collected	1	Positive	Negative	Negative	Positive	Negative	Negative	Negative	Negative	Negative	Negative	Negative	Negative	Negative	Negative	Negative	Negative	Negative	Negative	Negative	Negative	Negative	Negative	1600	Positive	Positive	Negative
FSP	FSP-141	06/07/2021	Culled	Swine	Adult	Unknown	NA	Male	Unknown	No	NA	No	No	Carolina	Collected	Not collected	Not collected	Not collected	Not collected	Not collected	Not collected	Not collected	1	Positive	Negative	Negative	Positive	Negative	Negative	Negative	Negative	Negative	Negative	Negative	Negative	Negative	Negative	Negative	Negative	Negative	Negative	Negative	Negative	Negative	Negative	Negative	Negative	Negative	Negative
FSP	FSP-142	06/07/2021	Culled	Swine	Adult	Unknown	NA	Female	Unknown	No	NA	No	No	Carolina	Collected	Not collected	Not collected	Not collected	Not collected	Not collected	Not collected	Not collected	1	Positive	Negative	Negative	Positive	Negative	Negative	Negative	Negative	Negative	Negative	Negative	Negative	Negative	Negative	Negative	Negative	Negative	Negative	Negative	Negative	Negative	Negative	100	Positive	Positive	Negative
FSP	FSP-107	03/04/2021	Culled	Swine	Adult	Unknown	NA	Male	Mix	No	NA	No	No	NA	Collected	Not collected	Not collected	Not collected	Collected	Not collected	Not collected	Not collected	1	Positive	Negative	Negative	Negative	Negative	Negative	Negative	Negative	Negative	Negative	Negative	Negative	Negative	Negative	Negative	Negative	Negative	Negative	Negative	Negative	Negative	Negative	400	Positive	Positive	Negative
FSP	FSP-108	03/04/2021	Culled	Swine	Adult	Unknown	NA	Male	MIx	No	NA	No	No	NA	Collected	Not collected	Not collected	Not collected	Not collected	Not collected	Not collected	Not collected	1	Negative	Negative	Negative	Negative	Negative	Negative	Negative	Negative	Negative	Negative	Negative	Negative	Negative	Negative	Negative	Negative	Negative	Negative	Negative	Negative	Negative	Negative	Negative	Negative	Negative	Negative
FSP	FSP-109	03/04/2021	Culled	Swine	Adult	Unknown	NA	Female	Mix	No	NA	No	No	NA	Collected	Not collected	Not collected	Not collected	Not collected	Not collected	Not collected	Not collected	1	Positive	Negative	Negative	Negative	Negative	Negative	Negative	Negative	Negative	Negative	Negative	Negative	Negative	Negative	Negative	Negative	Negative	Negative	Negative	Negative	Negative	Negative	3200	Positive	Positive	Negative
FSP	FSP-110	03/04/2021	Culled	Swine	Adult	Unknown	NA	Male	Mix	No	NA	No	No	NA	Collected	Not collected	Not collected	Not collected	Collected	Not collected	Not collected	Not collected	1	Positive	Negative	Negative	Positive	Negative	Negative	Negative	Negative	Negative	Negative	Negative	Negative	Negative	Negative	Negative	Negative	Negative	Negative	Negative	Negative	Negative	Negative	400	Positive	Positive	Negative
FSP	FSP-112	03/04/2021	Culled	Swine	Adult	Unknown	NA	Male	Mix	No	NA	No	No	NA	Collected	Not collected	Not collected	Not collected	Collected	Not collected	Not collected	Not collected	1	Positive	Negative	Negative	Positive	Negative	Negative	Negative	Negative	Negative	Negative	Negative	Negative	Negative	Negative	Negative	Negative	Negative	Negative	Negative	Negative	Negative	Negative	Negative	Negative	Negative	Negative
FSP	FSP-113	03/04/2021	Culled	Swine	Adult	Unknown	NA	Female	Mix	No	NA	No	No	NA	Collected	Not collected	Not collected	Not collected	Collected	Not collected	Not collected	Not collected	1	Negative	Negative	Negative	Negative	Negative	Negative	Negative	Negative	Negative	Negative	Negative	Negative	Negative	Negative	Negative	Negative	Negative	Negative	Negative	Negative	Negative	Negative	Negative	Negative	Negative	Negative
FSP	FSP-116	03/04/2021	Culled	Swine	Sub-Adult	Unknown	NA	Male	Mix	No	NA	No	No	NA	Collected	Not collected	Not collected	Not collected	Collected	Not collected	Not collected	Not collected	1	Negative	Negative	Negative	Negative	Negative	Negative	Negative	Negative	Negative	Negative	Negative	Negative	Negative	Negative	Negative	Negative	Negative	Negative	Negative	Negative	Negative	Negative	Negative	Negative	Negative	Negative
FSP	FSP-118	03/04/2021	Culled	Swine	Sub-Adult	Unknown	NA	Female	Mix	No	NA	No	No	NA	Collected	Not collected	Not collected	Not collected	Collected	Not collected	Not collected	Not collected	1	Positive	Negative	Negative	Negative	Negative	Negative	Negative	Negative	Negative	Negative	Negative	Negative	Negative	Negative	Negative	Negative	Negative	Negative	Negative	Negative	Negative	Negative	800	Positive	Positive	Negative
[truncated: 76 more columns]
